# Supplementary material for: Involvement of autophagy in mesaconitine-induced neurotoxicity in HT22 cells revealed through integrated transcriptomic, proteomic, and m6A epitranscriptomic profiling
Source: Front Pharmacol. 2024 Jun 13;15:1393717. doi: 10.3389/fphar.2024.1393717 (PMC11208636; doi:10.3389/fphar.2024.1393717)
Supplement: Supplementary file 1 [file DataSheet1.XLSX]

## Sheet: sheet1
Table S1. Genes that overlap between mRNA-seq and proteomic analysis.
Gene ID	log2Foldchange in mRNA-seq	p value in mRNA-seq	log2Foldchange in proteomic	p value in proteomic
Plec	-0.545834	0.00100135	-0.0139438	0.450303
Myh9	-0.366339	0.000173074	-0.0803442	0.0198617
Dync1h1	-0.14731	0.575043	0.0870545	0.0189007
Flnb	-0.195771	0.0732575	-0.0495291	0.111788
Myh10	-0.227093	0.142797	-0.0370374	0.255191
Sptan1	-0.644331	7.09e-28	-0.0394361	0.0465715
Tln1	-0.533474	5.08e-15	-0.0846624	0.000897941
Flna	-0.181083	0.436702	-0.19316	0.00365797
Rnf213	-0.132326	0.777449	-0.300633	0.00061226
Sptbn1	-0.773217	7.57e-47	-0.0480943	0.0327692
Mki67	-0.3753	0.000102974	-0.0322162	0.648698
Flnc	-0.255951	0.0153631	-0.0226065	0.42461
Numa1	-0.159462	0.523643	-0.0312544	0.58438
Cltc	0.00370915	0.0175613	0.0336644	0.362338
Syne2	-0.144944	0.615414	0.0197204	0.726591
Dst	-0.185931	0.418858	-0.0197139	0.398467
Fn1	-0.470368	7.4e-16	-0.152105	0.0347344
Macf1	-0.545695	1.86e-11	0.0235685	0.387158
Tpr	-0.369645	2.44e-05	-0.0293309	0.534109
Fasn	0.32843	3.02e-11	0.240564	2.3213e-05
Hspg2	-0.680336	5.8e-21	-0.0317406	0.424209
Top2a	-0.529192	8.4e-14	-0.00288539	0.906493
Iqgap1	-0.242411	0.00942906	0.0327025	0.414684
Rrbp1	-0.258064	0.140536	-0.125573	0.0840197
Gcn1	-0.0465385	0.412041	0.009618	0.717928
Gvin1	-1.62828	0.0534407	-0.328422	0.00148852
Vcl	-0.527785	4.27e-13	-0.0134653	0.690089
Myof	-0.109509	0.936611	0.0153889	0.622012
Prpf8	-0.184069	0.09876	0.0327025	0.256868
Actn4	-0.279954	0.0638923	-0.0269311	0.137135
Ranbp2	0.0158145	0.00473594	0.0240455	0.154759
Hsp90ab1	0.0264856	0.128614	-0.0173125	0.688643
Hsp90aa1	-0.106598	0.979218	-0.0086562	0.729995
Lrp1	-0.258946	0.000608411	0.0322269	0.195933
Msn	0.0280072	0.0543252	-0.0211599	0.596882
Ubr4	-0.258414	0.0516429	0.0177964	0.389322
Hspa5	-0.17379	0.454098	-0.0798495	0.166069
Actn1	-0.365295	0.000102871	-0.0894758	0.110523
Smc2	-0.297301	0.00553981	-0.00673259	0.413679
Vim	-0.149005	0.502502	0.0399105	0.31361
Cad	0.088586	0.0524533	0.0086562	0.820674
Hsp90b1	-0.543268	5.03e-13	-0.0341397	0.585907
Eea1	0.0844052	0.00441141	-0.025484	0.60369
Ckap5	-0.146334	0.406295	0.0158672	0.49158
Snrnp200	-0.019883	0.330573	0.0336644	0.471948
Lama5	-0.326703	0.466674	0.0437578	0.111922
Smc1a	-0.290737	0.0272421	0.00384719	0.882997
Ktn1	-0.0688521	0.57066	0.00240409	0.941757
Map4	-0.168559	0.540395	-0.0139438	0.778659
Chd4	-0.357118	0.0128822	0.00192359	0.939138
Pkm	-0.176054	0.297234	0.144848	0.00782567
Vcp	-0.439605	1.64e-08	0.0192362	0.479212
Smc4	-0.222338	0.0786853	-0.000961797	0.98178
Hspa8	0.151727	0.000259388	-0.0101006	0.774507
Uggt1	-0.283053	0.00206459	0.0375122	0.113495
Eef2	0.384142	2.79e-14	-0.0456968	0.252006
Epb41l2	-0.456467	2.22e-07	-0.116441	0.0353203
Stip1	-0.0568317	0.333913	-0.0654352	0.420227
Map1b	-0.0171034	0.230253	-0.0740746	0.0539729
Glg1	-0.310353	0.0892093	0.0596399	0.000528797
Nes	-1.77155	8e-08	-0.268149	0.0162608
Lmna	-0.0315739	0.365836	0.0509805	0.211531
Hdlbp	-0.411796	1.06e-10	-0.0298168	0.040065
Uba1	-0.165404	0.214011	-0.000961797	0.979606
Top2b	-0.31796	1.17e-05	0.0755057	0.0375212
Eif4g1	-0.182254	0.346559	-0.0894758	0.0064487
Lrpprc	0.210779	5.82e-05	0.0452232	0.295939
Ecpas	0.139767	0.000233126	0.0250073	0.244361
Hspa9	0.364861	5.7e-11	-0.0283786	0.272061
Smc3	-0.279046	0.0393514	0.00817666	0.369398
Smchd1	-0.265035	0.000693491	0.009618	0.731533
Acaca	0.0823402	0.00011265	0.153069	0.0122811
Mybbp1a	0.123367	0.011558	-0.157436	0.00477217
Eif3a	-0.0723855	0.768149	-0.110661	0.0191938
Actb	-0.421232	1.43e-13	-0.0302927	0.504468
Tnks1bp1	-0.351649	0.00728763	-0.107771	0.115016
Acly	0.0966653	0.013988	0.109234	0.0120114
Pdia4	-0.479251	2.16e-10	-0.0885131	0.00958888
Cnot1	-0.204405	0.040528	-0.0168344	0.556316
Hspa4	-0.257133	0.0362832	-0.0254925	0.472765
Dnmt1	-0.145331	0.585386	-0.00432881	0.857501
Pcnt	-0.171871	0.473891	0.00721469	0.85169
Eno1	-0.415879	6.94e-09	0.121719	0.0627076
Aldh1l2	0.266035	3.8e-07	-0.0899421	0.0096381
Hspd1	-0.0148734	0.181693	-0.0307787	0.311812
Aco2	-0.0170839	0.197981	0.070225	0.0164077
Map1a	-0.284342	0.0629465	-0.0375122	0.502033
Ap2b1	-0.113173	0.983334	0.0403981	0.225581
Immt	0.000353583	0.165266	0.0168288	0.315976
Copa	-0.344756	2.39e-06	0	1
Pgk1	-0.340431	7.6e-06	0.167541	0.00404679
Pdia3	-0.468094	4.98e-12	-0.0519426	0.183844
Cct2	0.0303821	0.0436245	0.0221218	0.526708
Atp1a1	0.165383	5.68e-09	0.0827372	0.0695289
Tjp1	-0.602366	6.03e-15	-0.0389486	0.309057
Lmnb1	-0.370681	0.000116702	0.0312544	0.0651837
Hyou1	-0.201047	0.117382	0.0086562	0.656379
Mia3	-0.304687	0.0154502	-0.0115416	0.746263
Huwe1	-0.189951	0.2248	0.0461702	0.0909126
Hnrnpm	-0.258432	0.265149	0.0153889	0.445086
Mcm3	-0.279865	0.0221667	-0.0485672	0.431306
Hspa4l	0.441046	6.42e-11	0.141497	0.0134369
Col12a1	-1.50967	0.0256544	0.215844	0.000329951
Mcm2	-0.102926	0.986845	-0.033189	0.147441
Anxa6	-0.674374	2.55e-17	0.0307787	0.466903
Prrc2c	-0.376223	7.63e-05	-0.0721498	0.397339
Afdn	-0.188116	0.366478	0.0365502	0.432391
Lonp1	0.346662	3.43e-12	-0.00529077	0.796936
Ipo5	0.0742541	8.75e-05	-0.00288539	0.907034
Ncl	-0.104616	0.964082	-0.24004	0.0165223
Cct3	-0.0606586	0.453674	-0.0182744	0.447723
Pds5b	-0.328869	0.000300295	0.00769439	0.498867
Hsph1	-0.0842929	0.927401	-0.088017	0.0034914
Eif3b	-0.217044	0.0987837	-0.0740746	0.130683
Usp9x	-0.265717	0.0373083	0.00913862	0.618131
Copb1	-0.147024	0.476885	-0.00144294	0.973361
Mvp	-0.240004	0.123649	0.0341397	0.195798
Atp2a2	-0.141609	0.673867	-0.0399105	0.310666
Kif5b	0.0413397	0.00564452	0.00336573	0.91458
Khsrp	-0.138393	0.490608	-0.0736057	0.460303
Myo18a	-0.380424	0.000928072	-0.0726189	0.0100381
Lamc1	-0.36381	1.57e-05	0.0519426	0.595218
Psmd1	-0.271451	0.0328826	0.0298168	0.19585
Dctn1	-0.164267	0.440753	0.0158672	0.641278
Baz1b	-0.32593	0.0416024	0.0187584	0.515106
Ezr	-0.0545942	0.633793	0.0303028	0.00979361
Clip1	-0.0826666	0.923808	0.00144245	0.969715
Tln2	-0.118475	0.894325	0.0100972	0.0635325
Parp1	-0.264143	0.00143218	0.0327025	0.231197
Dhx9	-0.324525	0.0561339	0.0240455	0.260804
Atrx	-0.104942	0.956271	-0.0500184	0.0504507
Parp14	-0.900004	0.0017421	-0.0827372	0.0413998
Pygb	-0.258208	0.0142291	0.10103	0.022205
Hnrnpu	-0.202592	0.257573	0.00625065	0.531425
Rock2	-0.255251	0.0545053	-0.0134608	0.396474
Tuba1a	-0.451147	3.87e-09	0.0726431	0.180862
Ncapd2	-0.160539	0.447667	0.0509805	0.261484
Rai14	0.13053	0.00415089	0.0649214	0.0738038
Polr2a	-0.28296	0.00346036	0.0086562	0.654699
Cct8	-0.117786	0.805632	-0.000961797	0.975852
Hk1	-0.0769396	0.730315	0.054829	0.158413
Golga3	-0.149854	0.415842	-0.0394361	0.319142
Ddx1	-0.0941201	0.856662	0.0100972	0.710175
Tuba1c	-0.220323	0.0266391	0.0476053	0.431294
Ckap4	-0.310308	0.00138859	0.0408723	0.316792
Ap1b1	-0.149275	0.513229	0.0553009	0.0591934
Kif4	-0.245415	0.0207967	0.00336685	0.896226
Mthfd1	-0.0540677	0.588038	-0.0274075	0.40798
Rnh1	0.18587	0.00308263	0.0885131	0.0187106
Golga4	0.296141	2.15e-07	0.102457	0.0165713
Msh6	-0.376461	3.68e-05	0.0774561	0.00398159
Washc2	0.301492	2.54e-08	-0.0740746	0.124522
Anxa1	-0.241916	0.00875286	0.0736057	0.220376
Cand1	-0.325464	8.26e-07	0.0394361	0.427406
Ddx46	-0.224675	0.11432	-0.0216372	0.533942
Tpm1	-0.344443	3.59e-07	-0.241977	0.0914146
Ddx21	-0.042436	0.475562	-0.218746	0.00200959
Eif5b	-0.259318	0.141335	-0.0408723	0.420438
Myo1c	-0.318894	0.00180496	0.0721498	0.0392104
Dock7	-0.422143	1.4e-10	0.0413601	0.11468
Psmc3	-0.165133	0.38439	0.0235685	0.344059
Snd1	-0.366624	4.6e-07	-0.0293407	0.214312
Vps13c	0.025756	0.0114869	0.205657	0.00871989
Pitrm1	0.100752	0.000251532	0.0894758	0.0478221
Rdx	-0.284434	0.0765424	-0.0288549	0.642522
Upf1	-0.128776	0.727548	-0.042796	0.311334
Sec31a	-0.30257	0.00136792	0.00480899	0.734326
Ddx5	-0.106095	0.93794	0.0557912	0.0195119
Eef1a1	0.321347	5.66e-19	-0.0201981	0.574326
Abcf1	-0.325327	0.0294832	-0.000480979	0.980965
Tubb5	-0.267865	0.000108857	0.0307787	0.430894
Ywhae	-0.341755	0.00301182	0.000480818	0.991994
Mthfd1l	0.0627816	0.0503112	-0.0302927	0.56513
Cct5	-0.0233035	0.198175	-0.0163507	0.576591
Ppfibp1	-0.159655	0.459836	-0.00144294	0.865956
Eif4a1	0.0900473	0.00780112	-0.0327025	0.501872
Myo5a	0.22431	7.11e-05	0.0875504	0.0169363
Lamb1	-0.507024	1.14e-13	-0.00913862	0.87339
Tcp1	-0.0916639	0.765187	0.0120205	0.682971
Gmps	-0.298527	0.000374007	-0.0226065	0.415767
Tubb2a	-0.469446	1.18e-12	0.0538669	0.428445
Ogdh	-0.163946	0.336422	0.109734	0.0114377
Pcm1	-0.25512	0.00988309	-0.0596598	0.392917
Scrib	0.0492403	0.0122963	0.000961797	0.966916
Psmd2	-0.111476	0.900986	0.0408859	0.473052
Cct7	0.0449843	0.0117508	0.0177905	0.679782
Rad50	-0.236751	0.0571037	-0.0461702	0.455845
Agrn	-0.221683	0.168403	-0.0692627	0.100877
Tpm2	-0.44368	2.21e-05	-0.202308	0.288487
Tpp2	-0.181473	0.203855	0.0192362	0.392514
Sf3b1	-0.248345	0.023636	-0.0307787	0.342389
Prrc2a	-0.143943	0.774135	-0.101993	0.267566
Cct4	0.0580559	0.095622	-0.00721469	0.604267
Pdcd6ip	-0.0660391	0.462992	0.0923948	0.0118162
Tuba4a	0.375562	0.255896	0.0678078	0.0472804
Ddx17	-0.117136	0.869335	-0.0288549	0.0349739
Aldoa	-0.0767149	0.533141	0.144848	0.0832034
Ppp2r1a	-0.0913607	0.812337	-0.0124993	0.333207
Gdi2	-0.151895	0.462087	0.00480899	0.944983
Atic	0.00780566	0.0708733	-0.027893	0.402389
Gcc2	-0.279013	0.00701399	-0.0596399	0.144081
Ddb1	-0.134253	0.476494	0.0629972	0.383692
Anxa2	-0.51625	1.44e-11	0.0086562	0.747157
Prep	-0.158496	0.553719	0.00336685	0.911466
Gart	-0.26897	0.035673	-0.0692627	0.00156613
P4hb	-0.419204	1.36e-12	0.0630182	0.242459
Aldh18a1	0.167008	0.00045819	-0.091898	0.0538789
Myo9b	-0.157745	0.523856	0.0125034	0.761967
Srrm2	-0.189091	0.248607	-0.0509805	0.535252
Kif11	-0.146586	0.534043	0.0216372	0.165127
Mcm4	-0.276994	0.00303314	-0.0182744	0.53133
Tpx2	-0.119546	0.801367	-0.0485672	0.549291
Mcm6	-0.191622	0.0689403	-0.0654134	0.133554
Tkt	0.135726	8.63e-05	0.080812	0.0653283
Acadvl	-0.234851	0.0376297	0.19316	0.00290137
Mcm7	-0.364379	5.91e-05	0.00288539	0.928245
Samhd1	-0.357126	1.67e-06	-0.142462	0.0134594
Smarca5	-0.42009	4.03e-07	-0.061073	0.606351
Lig1	-0.208585	0.126061	0.0524149	0.0125599
Thop1	-0.0545942	0.58131	-0.0442461	0.0396002
Cep170	-0.165626	0.37106	0.0197204	0.657469
Copg1	-0.179436	0.246851	-0.033189	0.497617
Usp5	-0.046474	0.458841	0.0259692	0.382132
Nasp	-0.279663	0.0376967	-0.0986061	0.0215002
Psmc1	-0.222451	0.136577	0.0187522	0.517084
Vwa5a	-0.207875	0.200958	0.078887	0.0674638
Fkbp4	0.0411048	0.0361074	-0.0379868	0.479983
Xpo1	-0.170885	0.218369	0.027893	0.574154
Cdc5l	-0.381747	0.000108631	-0.0221218	0.488501
Ppp1r12a	-0.103761	0.983626	-0.00432881	0.940966
Pls3	-0.291238	0.000640584	0.0283786	0.466958
Tubb4b	-0.369769	2.22e-07	0.0182744	0.655435
Nup98	-0.0304642	0.143312	0.0139438	0.849754
Slk	0.0495373	0.0131225	-0.00192359	0.917323
Rif1	0.0277305	0.0356963	0.00240409	0.97129
Eftud2	-0.158246	0.555809	0.0163507	0.361481
Acta2	-0.427454	0.00223593	-0.0721498	0.103749
Stat1	-0.431197	1.27e-08	-0.220681	0.00220279
Birc6	-0.363167	2.17e-06	0.0125034	0.559882
Xdh	0.363256	3.06e-05	0.144896	0.00263638
Gdi1	0.0254749	0.0426742	0.0750371	0.0592953
Phldb2	-0.459153	1.89e-08	-0.131902	0.0651694
Dpysl2	-0.106651	0.969592	0.0721498	0.00996024
Anln	-0.193213	0.196642	0.0476053	0.179967
Mov10	-0.324469	0.0887456	-0.0813069	0.0562635
Psmc5	-0.150912	0.572161	0.0355883	0.0791677
Nomo1	0.0267643	0.0468706	0.027893	0.34538
Syncrip	-0.160093	0.458543	0.0288549	0.163081
Por	-0.406608	8.49e-08	0.0230836	0.137727
Myo1b	-0.119676	0.830348	-0.0659055	0.32541
Kpnb1	-0.205372	0.119602	-0.0644511	0.0806396
Ywhaz	-0.756538	0.16968	0.0125034	0.855302
Nnt	0.00552214	0.727439	0.0365502	0.134323
Sf3a1	-0.200645	0.233274	-0.0182744	0.553023
Mcm5	-0.189896	0.256107	-0.0264457	0.557798
Pds5a	-0.0316628	0.285269	0.0158672	0.655813
Acta1	0.0995357	0.916758	-0.103455	0.0828167
Naa15	-0.0251889	0.165	-0.0264546	0.340629
Plxnb2	-0.229865	0.0136182	0.0105798	0.593785
Cse1l	-0.275634	0.00622603	-0.0312648	0.368811
Akap13	-0.386839	9.16e-05	0.0173125	0.773146
Edc4	0.117682	0.0187195	0.009618	0.546921
Canx	-0.359708	0.00393387	-0.042796	0.29678
Pola1	-0.308912	0.00256223	-0.0577155	0.177428
Spag9	0.194532	8.45e-09	0.0947868	0.000840035
Ptpn23	0.122872	0.000560531	0.0668457	0.239152
Ppid	0.157559	6.17e-06	-0.0817746	0.129551
Larp1	-0.0154445	0.298461	-0.0485834	0.158004
Akap9	-0.0749682	0.57963	-0.0144271	0.663842
Acaa2	-0.27516	0.0702649	0.119793	0.0263933
Calr	-0.543859	5.78e-06	-0.0976434	0.0719027
Usp47	-0.182517	0.1428	0.0225989	0.329483
Tufm	-0.0616003	0.596715	-0.00721229	0.646858
Gpd2	0.251002	1.3e-05	0.136218	0.0005676
Hmgb2	-0.302375	0.0420201	0.0322269	0.650156
Hnrnpul1	-0.17461	0.189829	0.0192362	0.337818
Pnpt1	-0.126542	0.824714	-0.0759995	0.0107653
Top1	-0.491032	5.36e-08	0.0235685	0.466666
Lamb2	0.0536817	0.00746606	0.177646	0.0064757
Pabpc1	0.123695	0.000207037	-0.0625266	0.118027
Septin7	-0.398579	2.14e-05	-0.0418341	0.196673
Ap2a1	-0.0877861	0.796874	0.068793	0.0480833
Ly75	-0.317265	0.000343716	-0.0947552	0.0887134
Cast	-0.29821	0.000197677	-0.0683003	0.524348
Itgb1	-0.139104	0.521089	0.0158725	0.190778
Gspt1	-0.178535	0.207577	-0.0447197	0.0689687
Mtrex	-0.138865	0.573277	-0.0375122	0.459502
Prpf6	-0.228831	0.0711333	-0.0086562	0.449467
Ddx3x	0.101719	0.000159081	0.0192362	0.6152
Espl1	-0.199965	0.233431	0.0206824	0.462475
Psmc2	-0.207013	0.177685	0.0115416	0.795927
Opa1	0.11507	0.0398229	0.068793	0.108458
Dnm2	-0.215456	0.0193368	0.0322162	0.27808
Trip12	-0.34712	6.58e-05	-0.0336644	0.2431
Cul1	-0.0405488	0.446104	0.0533769	0.181726
Cap1	-0.20118	0.384781	0.061073	0.0324523
Ap2a2	-0.503544	9.44e-08	-0.00384719	0.835708
Son	-0.313741	0.149536	0.00721229	0.863251
Ldha	-0.53921	3.17e-09	0.105381	0.348581
Dhx15	-0.0612631	0.418834	-0.0336644	0.361644
Uaca	-0.312999	0.0895876	0.0125034	0.703041
Atp2b1	-0.224398	0.0564531	0.106808	0.133934
Samd9l	-0.508536	0.00391633	-0.177193	0.0011253
Pgd	-0.0904605	0.947599	0.183952	0.0234945
Psip1	-0.388721	0.000698814	-0.0663757	0.0852104
Lima1	-0.415933	5.87e-07	-0.175262	0.102337
Kif23	-0.351257	4.46e-05	0.278824	0.348876
Myo6	-0.0219649	0.258719	0.159366	0.0043044
Sart3	-0.114253	0.89724	0.0317406	0.193282
Dpysl3	-0.571442	0.00126279	0.00577079	0.576232
Ehd1	-0.0913409	0.786466	-0.0259692	0.19045
Helz2	-0.308651	0.00697886	-0.0293309	0.450024
Ccdc88a	-0.275976	0.00955551	-0.0211599	0.439034
Myo7a	-0.239123	0.214541	-0.0524149	0.050357
Sec23a	-0.19945	0.243442	0.00480899	0.900883
Dnm1l	0.0259073	0.106507	-0.0615643	0.0500199
Tpm4	-0.0768599	0.69217	-0.187815	0.281842
Phgdh	-0.0765535	0.765594	-0.0596399	0.242976
Usp14	-0.136277	0.846026	0.0201981	0.37788
Pgam1	-0.120955	0.788545	0.0529047	0.301492
Gsn	-0.263768	0.000314008	0.076962	0.00633605
Nsf	-0.173984	0.452975	0.0187522	0.654587
Gapdh	-0.591149	0.52427	0.139569	0.0126816
Pkn2	-0.0820546	0.661624	0.046659	0.0886689
Anxa3	0.253427	1.87e-10	0.0317406	0.675742
Sec23b	-0.227756	0.23546	-0.00432737	0.803655
Rpn1	-0.19085	0.0938908	-0.000480818	0.993795
Mdh2	0.0187083	0.0171547	0.0317406	0.219399
Uso1	-0.30183	0.0030428	0.0173125	0.21652
Cobll1	0.273601	6.62e-09	0.0336644	0.521038
Hadha	-0.308546	3.09e-05	0.118829	0.0144137
Paics	0.180474	0.000642278	-0.0557912	0.371366
Flii	-0.150348	0.599155	0.027893	0.141599
Npepps	-0.202903	0.254411	0.109698	0.0204701
Acads	-0.0251513	0.497919	0.0996021	0.024954
Capn2	-0.232434	0.099189	0.0567533	0.0063155
Cenpe	-0.341371	0.00115028	-0.0274166	0.492453
Itpr3	-0.106466	0.975962	0.00577079	0.962986
Gripap1	-0.086947	0.824622	-0.0206824	0.686546
Dis3	-0.23886	0.0488824	-0.106344	0.00640549
Ugdh	-0.387667	2.33e-07	0.027893	0.241638
Ganab	-0.0492978	0.267049	0.0403981	0.172933
Sf3b3	-0.268618	0.0599048	0.0163507	0.618142
Cspg4	-0.209353	0.188907	0.11594	0.0433185
Csde1	-0.0296915	0.121712	-0.00913862	0.738229
Hnrnpa3	-0.2769	0.220351	0.0620558	0.298325
Atp13a1	0.0819615	0.0585358	0.0105798	0.717159
Ptpn11	-0.197455	0.16425	-0.0149105	0.824903
Tubb6	-0.308938	0.000127839	0.0663757	0.137129
Pdcd11	0.070734	0.0587394	-0.149669	0.00340117
Stat3	-0.239193	0.0463867	0.0192362	0.716989
Msh2	-0.25865	0.0156331	0.054829	0.226174
Pfas	0.0409625	0.0424687	-0.00577079	0.787705
Nipbl	-0.17289	0.218328	0.0153889	0.807408
Rtn4	-0.0715394	0.942105	0.111624	0.00382981
Adar	-0.0915453	0.869574	-0.113551	0.0126798
Kif14	-0.312721	0.00642345	0.0543389	0.521773
Nup93	-0.236535	0.0349842	0.0274166	0.364516
Acsf2	-0.0424284	0.305124	0.070225	0.0448628
Ttll12	-0.091277	0.852681	0.0264546	0.464919
Psmd12	-0.26658	0.00188452	0.0307787	0.624652
Nat10	0.169449	0.00665691	-0.0086562	0.751308
Nup155	-0.0665108	0.522631	-0.0197204	0.630922
Ltbp1	0.299757	0.00369949	-0.00144294	0.970407
Serpinb1a	-1.68481	7.04e-20	-0.391364	0.00754047
Smg1	-0.0183337	0.295623	0.0480943	0.158238
Sin3a	-0.409491	7.93e-08	0.0365502	0.220442
Klc1	-0.118794	0.879018	-0.000961797	0.978364
Acsl4	-0.0870056	0.902077	0.103919	0.0435209
Atp6v1a	0.516698	0.000167248	0.198892	0.00158357
Ssb	-0.350085	0.0198995	-0.0822696	0.00377584
Rfc1	-0.190913	0.056687	0.0514702	0.0352928
Rtcb	0.0598578	0.000803881	-0.0120245	0.633671
Ifit1	-0.763329	0.00456218	-0.384086	0.00101228
Rpap3	-0.355436	0.000556848	-0.0721498	0.00299609
Adsl	-0.129611	0.72314	-0.00673259	0.885064
Mprip	-0.279912	0.00156397	0.0101006	0.570396
Pak2	-0.12595	0.738072	-0.0153889	0.539877
Ywhah	-0.0446005	0.457637	0.00769439	0.852534
Glud1	-0.0792967	0.692363	0.0192362	0.631042
Rps6ka3	-0.390898	0.100512	0.0173125	0.441113
Nop56	0.281854	2.43e-09	-0.0452081	0.0160694
Cct6a	-0.176399	0.189131	-0.0509805	0.676247
Trap1	-0.0334265	0.197796	-0.00625273	0.896636
Hnrnpk	-0.0750021	0.532646	-0.00769439	0.739336
Arfgef2	0.22921	2.33e-05	0.0447197	0.134517
Nid1	-0.21498	0.0481603	0.102457	0.0416822
Cp	-0.696266	3.27e-26	0.0240455	0.442893
Shmt2	0.279331	2.02e-05	-0.0606021	0.108752
Ogfr	-0.093422	0.942154	-0.245851	0.0644721
Xrn1	-0.138502	0.63285	0.0187584	0.588159
Clasp1	-0.185349	0.200418	-0.0274075	0.408149
Ipo9	-0.271783	0.0792972	0.00336573	0.929031
Sec23ip	-0.411326	2.89e-07	0.0663757	0.0088957
Hk2	1.0764	4.69e-25	0.141497	0.00785599
Xpnpep1	-0.00302745	0.492297	0.0129865	0.769128
Rcc2	0.0203262	0.0978233	-0.133786	0.113895
Tpm3	-0.243098	0.0639838	-0.142462	0.366052
Igf2r	-0.485523	2.35e-05	0.037025	0.249976
Dock11	0.0445278	0.0184772	0.0557912	0.0172257
Rpl3	0.184892	6e-06	-0.0519426	0.0683325
Aqr	-0.0859149	0.822303	0.0336644	0.361087
Ide	0.0542824	0.0231463	0.0827372	0.306776
Srp68	-0.0498392	0.283281	0.0668457	0.10171
Fscn1	-0.875066	1.27e-21	-0.0866166	0.00775795
Golga2	-0.24292	0.0853867	0.0418341	0.289052
Nup133	-0.0641303	0.592053	-0.0500184	0.653436
Esd	0.302377	1.05e-08	0.120294	0.0338695
Cdc42bpb	-0.163824	0.389448	0.0226065	0.0972691
Idh1	-0.240091	0.0381349	0.19651	0.000850859
Eif2s2	0.0159072	0.0375179	-0.0779245	0.054725
Nop58	-0.398705	1.78e-07	-0.0721498	0.016489
Tubb3	-0.50507	0.00159811	-0.110198	0.00402675
Diaph1	0.103283	0.0233158	0.0798495	0.103761
Idh2	-0.0246376	0.0744409	0.0899721	0.0412767
Dnajc7	-0.170225	0.520201	-0.027893	0.439325
Pck2	0.146679	0.00209844	0.00144245	0.968749
Nucb1	0.0730323	5.31e-05	0.279795	0.0250209
Cops4	-0.216894	0.123617	0.0206755	0.135725
Ap3b1	-0.25138	0.124064	0.0351132	0.238142
Ubr5	-0.20827	0.0634948	0.0120245	0.321877
Hnrnpl	-0.106206	0.991524	-0.00384719	0.869587
Erc1	-0.481072	0.000163421	-0.0581869	0.124015
Sart1	-0.129209	0.757472	-0.0134653	0.721065
Mars1	0.156993	0.00010511	-0.0370374	0.262917
Dnajc3	-0.289911	0.00437983	0.0125034	0.362491
Htra1	-0.364175	0.151323	0.0259692	0.586631
Spag5	-0.2128	0.126891	-0.0307787	0.185284
Cgnl1	-0.597612	0.000382965	0.00336573	0.953561
Ruvbl1	-0.0130081	0.250423	-0.0461702	0.0538432
Hmmr	-0.213774	0.185462	-0.00192359	0.931689
Dync1li1	-0.147714	0.478436	0.0543389	0.0436404
Ppa1	-0.227523	0.0905295	-0.108734	0.00949726
Mdc1	-0.416165	6.17e-05	-0.121258	0.345883
Pml	-0.259587	0.309151	-0.128463	0.00414013
Ccar1	-0.323759	0.00832137	-0.0312544	0.22915
Eif4a2	0.262881	0.000679808	0.0615643	0.214863
Ubap2l	-0.0814912	0.774471	-0.0596399	0.457202
Ndufs1	0.0390194	0.0750669	0.112087	0.00266862
Psmd3	-0.242239	0.0550616	0.0577155	0.195902
Ascc3	-0.0487271	0.49216	-0.0875504	0.107028
Pbrm1	-0.0549241	0.354464	0.076468	0.0330056
Prdx1	-0.188884	0.339473	0.133786	0.0167095
Ankrd17	-0.205739	0.110204	-0.0509805	0.014172
Eno3	-0.766154	6.98e-06	-0.0759995	0.0242808
Stag2	-0.0551493	0.313593	0.0452081	0.234351
Pdxdc1	-0.146893	0.533266	0.0437724	0.0389096
Ddx6	-0.222727	0.0207677	-0.0370374	0.296485
Parp9	-0.847391	3.3e-06	-0.0683003	0.295863
Smarca4	-0.242211	0.0824571	0.00480899	0.897093
Septin9	-0.109002	0.997551	-0.0914012	0.0506214
Tagln2	-0.0625622	0.624186	0.0327025	0.414112
Scp2	-0.240287	0.010996	-0.0509805	0.0905707
Hcfc1	-0.138863	0.618638	0.00144245	0.975309
Peak1	-0.403343	2.55e-07	-0.00721229	0.879677
Hnrnpul2	-0.216497	0.119737	0.0423221	0.352722
Dtx3l	-0.784159	2.17e-10	-0.249727	0.000432742
Aldh2	-0.0287272	0.321156	0.202308	9.42378e-06
Plin3	0.000862211	0.171912	0.130434	6.7977e-05
Eps15	-0.108419	0.965197	-0.0182744	0.811796
Ugp2	-0.139839	0.715577	0.118367	0.269159
Napa	0.0257195	0.0552576	0.0928609	0.0465576
Trrap	-0.291813	0.00171785	0.0461702	0.0605114
Ctsd	0.464443	3.89e-27	0.596995	1.65888e-05
Ppia	-0.030913	0.123693	0.0899721	0.112751
Pakap	0.0628226	0.0406107	0.0264546	0.765888
Impdh2	0.0790672	0.00252256	0.122221	0.00492523
Prpf40a	-0.187111	0.175407	-0.0312544	0.346835
Gfm1	-0.0303242	0.196039	0.0399105	0.0708753
Gls	-0.45587	1.71e-06	0.256512	0.00205191
Ddx19a	-0.181522	0.275315	-0.0158672	0.558771
Nup214	-0.128303	0.769569	0.0129865	0.59011
Eif4a3	-0.216285	0.110425	-0.00192359	0.963693
Tuba8	0.652077	0.806433	0.0375122	0.493757
Ehd4	-0.347377	0.000393494	-0.0351015	0.166661
Atad2	-0.174521	0.315569	0.0726189	0.00681884
Nfkb2	-0.127131	0.670903	0.0437578	0.36232
Anxa4	0.0221282	0.0224436	0.0649214	0.18438
Pa2g4	-0.06302	0.403947	-0.0182744	0.681388
Sae1	-0.247213	0.0194344	-0.0201981	0.563959
Pacsin2	-0.490396	6.63e-07	-0.00432881	0.92996
Uba2	-0.141917	0.484437	0.0100972	0.828278
Rpl4	0.189611	6.61e-08	-0.0480943	0.282822
Cgn	-0.584963	0.899039	0.00288539	0.969569
Ctnna1	-0.406465	1.64e-09	0.0168344	0.55267
Hspa2	-0.177396	0.541025	-0.0302927	0.276987
Kif15	-0.388363	4.29e-05	-0.00769439	0.789993
Matr3	-0.198247	0.0860616	-0.0250073	0.451645
Pfkp	-0.0625473	0.593054	0.167541	0.0114508
Polr2b	-0.25811	0.00672265	-0.0303028	0.158181
Usp7	-0.17107	0.3382	0.0461702	0.578929
Tcof1	0.0336482	0.0985414	-0.169017	0.103632
Micall2	-0.407039	7.77e-05	-0.051453	0.339698
Larp7	-0.345353	0.00473365	-0.067338	0.0736231
Nup107	-0.237636	0.0227103	0.0264546	0.346972
Hnrnpa1	-0.223443	0.428524	-0.0399105	0.288735
Timeless	-0.246129	0.182801	-0.102956	0.000576438
Sbf1	-0.157816	0.510098	0.0336644	0.000245123
Sec16a	-0.258785	0.0246353	0.00384719	0.915699
Ilf3	-0.114334	0.857655	0.0110589	0.710732
Gtf3c1	-0.170177	0.366149	0.0110589	0.664384
Ywhaq	-0.241646	0.0542983	0.0408723	0.11507
Cul5	-0.127428	0.833201	0.00673259	0.731581
Acad9	-0.177329	0.37836	0.0942896	0.0698936
Hip1	-0.295704	0.00748437	-0.0432841	0.194181
Gtf2i	-0.178249	0.480888	0.0226065	0.68224
Flot1	-0.177709	0.262072	0.0625266	0.0348765
Ahcy	-0.0506755	0.53912	0.0524149	0.219829
Kdm1a	-0.440002	2.9e-06	0.0336644	0.500309
Dhx30	0.0681077	0.00813114	0.0307787	0.148148
Esyt1	-0.297895	0.00956164	0.0524324	0.283121
Kifc1	-0.224922	0.0853188	-0.0144271	0.12488
Calu	-0.363014	0.000437785	0.0731122	0.450402
Ephx1	-0.291489	0.0062246	0.137595	0.0231843
Flot2	-0.182351	0.245991	0.092364	0.0696217
Sfpq	-0.230508	0.323619	-0.027893	0.714558
Ankfy1	-0.191459	0.104424	-0.00336573	0.942842
Pcna	-0.0823747	0.776288	0.000961797	0.984393
Sun2	-0.118807	0.826489	0.051453	0.263912
Ahctf1	-0.154704	0.289476	-0.0317406	0.293577
Me1	0.151319	0.0471282	0.114514	0.0212637
Arcn1	-0.274854	0.00552545	0.0101006	0.573704
Ruvbl2	-0.0686333	0.62566	-0.051453	0.384917
Uba6	-0.160058	0.45965	0.057244	0.166753
Arfgap3	0.0699245	0.238768	0.0793815	0.0125083
Got2	0.0575178	0.0290501	0.125615	0.0385099
Tpi1	-0.135936	0.615891	0.187815	0.00861018
Cluh	0.327564	2.13e-08	-0.134749	0.22639
Cnn3	-0.296238	0.000102095	-0.116441	0.00769185
Lap3	0.0485898	0.0255577	-0.0505079	0.083235
Pgm1	-0.136978	0.608631	0.243914	0.00740854
Prpf3	-0.261853	0.0637117	0.000961797	0.960926
Ap1g1	-0.151858	0.44578	0.0447346	0.173283
Rack1	0.289818	1.11e-06	-0.000961797	0.985437
Oxct1	0.234816	4.95e-07	0.112124	0.000225822
Septin2	-0.313441	8.72e-06	-0.0485834	0.0745199
Gstm2	-0.262797	0.0116452	0.197026	0.00768691
Sipa1l1	0.0440913	0.0303753	-0.191679	0.0381445
Itsn1	-0.285004	0.0515053	0.00769439	0.838805
Safb	-0.181774	0.433913	-0.0596399	0.481924
Rabep1	0.0803157	0.00414358	-0.0379868	0.0126116
Nckap1	0.0720046	0.00107962	0.0144271	0.599668
Vcpip1	-0.235775	0.0920999	-0.00817666	0.765532
Vps35	0.155123	8.6e-07	0.0437578	0.406405
Itgav	-0.108495	0.988489	-0.0274166	0.186746
Hspa1b	-0.279681	0.115862	0.0288549	0.611849
Tmpo	-0.301605	0.00107425	-0.0086562	0.867323
Ehbp1l1	0.0361886	0.224342	-0.0086562	0.749776
Gapvd1	-0.305412	0.116098	0.00384719	0.91737
Wdhd1	-0.356632	0.0280414	-0.0538669	0.0255145
Hspa1a	-0.27919	0.094437	-0.0134653	0.618323
Sdha	-0.129471	0.709377	0.091898	0.138708
Fxr1	0.0315613	0.0588423	0.0442461	0.558746
Hmgb1	-0.218425	0.492599	-0.054829	0.429913
Sec63	-0.36676	0.00164975	-0.0254925	0.361396
Gfpt1	-0.0608427	0.523513	-0.0432841	0.471749
Gys1	-0.215334	0.346125	0.0288549	0.447853
Rpl7a	0.289312	3.69e-14	-0.0485672	0.17393
Prc1	-0.188864	0.184272	0.0875504	0.174333
Ctps2	-0.186909	0.0565536	0.129974	0.107974
Aifm1	-0.272746	0.0122455	0.0298168	0.492159
Zw10	-0.0483148	0.483934	-0.0163507	0.692925
Gigyf2	-0.250446	0.105677	-0.0726189	0.19046
Hp1bp3	-0.237352	0.0520782	0.0692627	0.0917691
Epb41l3	-0.467778	6.04e-07	-0.157383	0.637267
Abce1	0.167619	0.346103	-0.00480899	0.829843
Copb2	-0.310957	0.000195197	0.00577079	0.8191
Srrt	-0.256999	0.215235	-0.0389486	0.0244851
Bin1	-0.0174468	0.460561	-0.0250073	0.386688
Clip2	-0.227583	0.206487	-0.107771	0.00279319
Cul3	-0.208284	0.0393785	0.0312544	0.360865
Cmtr1	-0.325631	0.00182681	-0.0865877	0.0172951
Ogt	-0.178472	0.54727	-0.0379868	0.11923
Eif4g2	-0.0471809	0.412191	-0.00673259	0.887213
Fubp1	-0.262066	0.00148166	-0.00577079	0.899459
Pfkm	-0.0845619	0.752517	0.0894758	0.0585602
Hnrnpa2b1	0.0972	0.328931	0.054829	0.0496253
Dnm1	-0.0962541	0.884541	-0.0168288	0.403751
Aco1	-0.367489	0.00241743	0.189296	0.0028906
Fmr1	−0.1090	0.274797	-0.0105798	0.0204981
Pfkl	-0.525985	1.93e-05	0.128967	0.003259
Ddx39b	-0.0832533	0.803741	-0.00528901	0.86228
Diaph3	-0.15305	0.418828	0.042308	0.109918
Ik	-0.138429	0.656709	-0.0365502	0.509284
Plaa	-0.206031	0.0925568	0.0519426	0.117207
Mtap	-0.406879	4.47e-13	-0.00384719	0.881361
Scfd1	-0.29221	0.0577025	-0.00817666	0.864688
Tcerg1	-0.242235	0.0687766	0.0466434	0.323633
Igf2bp2	−0.2357	0.0117381	0.154998	0.00253691
Prmt1	-0.0970277	0.931904	-0.0928609	0.316834
Cul4b	-0.250873	0.0700322	0.0403981	0.309613
Rpn2	-0.234148	0.0344169	0.0822422	0.107558
Timm44	0.194294	1.71e-06	0.0798495	0.00459048
Bod1l	-0.419772	7.3e-05	-0.0221218	0.711984
Anxa5	-0.266134	0.019427	0.106344	0.0349153
Xrn2	-0.141799	0.560599	-0.0298168	0.330395
Mtdh	0.161216	0.012985	0.00913862	0.845689
Farsb	-0.176899	0.500002	0.0480943	0.353621
Atp6v1b2	0.423521	6.07e-12	0.182986	0.000825989
Mpdz	-0.294039	0.0297369	0.033189	0.517123
Npm1	-0.0463148	0.243925	-0.273531	0.0317993
Rb1cc1	-0.264566	0.00912617	-0.128924	0.00127882
Baiap2	-0.349397	0.000205043	-0.0634888	0.00552989
Wdr1	-0.0592344	0.423651	-0.0408723	0.199261
Pcbp1	0.139964	0.00136622	-0.0149055	0.397945
Acin1	-0.251434	0.28046	-0.0745434	0.221475
Magi3	-1.03888	0.000183997	-0.0697555	0.0896131
Psat1	0.28105	0.00198026	-0.0399105	0.441548
Rpl7	0.0885844	1.16e-05	-0.0384741	0.491948
Eif3h	0.214828	1.02e-08	-0.0553193	0.179478
Vwa8	-0.0566253	0.458039	-0.00577079	0.799565
Notch2	-0.343998	0.00100142	0.00673259	0.659614
Snw1	-0.142086	0.54895	-0.067338	0.263179
Srgap2	-0.477332	2.07e-07	0.0105798	0.747756
Ube4b	-0.185547	0.316395	0.0173125	0.855726
Gbp3	-1.05721	9.81e-09	-0.272469	0.00116306
Puf60	-0.454262	0.0026412	-0.0264457	0.0353968
Rabgap1	-0.098241	0.925406	0.054829	0.308903
Slc25a4	-0.0684829	0.472354	0.0519426	0.191351
Gaa	0.256053	6.5e-08	-0.00336685	0.910971
Hnrnpc	−0.0301	0.596209	0.0163507	0.583576
Tacc3	-0.326493	0.00347247	-0.0413601	0.494675
Snx2	-0.09303	0.8548	0.118367	0.00105636
Pitpna	-0.383881	1.42e-05	-0.0529047	0.454056
Dlat	0.0682654	0.0216679	0.0408723	0.0308115
Golga5	-0.0820777	0.72292	0.00577079	0.879937
Cops5	-0.242506	0.0730004	0.00913558	0.767272
Asns	0.580536	6.75e-13	0.0490564	0.162851
Abcf2	-0.0381494	0.481774	-0.0192362	0.485866
Api5	-0.159895	0.340592	-0.0139438	0.564734
Rpl5	0.26433	1.17e-13	-0.0683003	0.0355417
Ddx42	-0.208787	0.193986	-0.00288539	0.898252
Ifit3	0.0200042	0.406512	-0.405222	0.00352007
Dennd4c	-0.153104	0.465667	0.0784188	0.0173957
Letm1	-0.10069	0.973874	0.0125034	0.659865
Adgrl2	-0.487744	8.4e-07	0.067338	0.00119335
Serbp1	-0.0518738	0.550008	-0.112587	0.262139
Acadl	-0.286954	0.00366947	0.145354	0.0160255
Tubb4a	0.330791	0.0293805	0.0490564	0.714186
Smarcc2	-0.35983	0.00703082	-0.0750371	0.297632
Lta4h	-0.027351	0.157246	0.076962	0.070513
Anapc1	-0.17211	0.211792	0.0678305	0.2628
Nampt	0.127409	0.013429	-0.000480818	0.993437
Rps3	0.349435	3.4e-15	-0.0428102	0.216954
Pdia6	-0.447931	1.41e-08	-0.0221218	0.747121
Eif3d	0.0145348	0.00972882	-0.0620351	0.16845
Pdlim5	-0.21533	0.210695	-0.00192359	0.90361
Erbin	0.073447	0.0478896	0.0134653	0.666123
Ak2	-0.119742	0.773416	0.00673259	0.831408
Wapl	-0.0889646	0.722742	-0.0480943	0.371201
Ap3d1	0.0732871	0.328403	0.054829	0.422315
Rab3gap2	0.00674355	0.108362	0.0591686	0.142202
Trim28	-0.138684	0.593825	0.0553009	0.0899691
Ccdc93	-0.0490747	0.41316	0.0322162	0.425466
Maoa	0.387941	4.59e-17	0.119793	0.0425358
Washc5	0.337662	4.35e-08	-0.00432737	0.917694
Iars2	-0.173445	0.352644	0.0485834	0.0807416
Ube3a	-0.0266128	0.389083	0.0846624	0.054698
G6pdx	-0.058141	0.561788	-0.000480979	0.991454
Snx5	0.0925649	0.00396908	0.113551	0.0529956
Lpp	0.845396	0.122789	-0.0851579	0.118241
Tor1aip1	-0.105349	0.974738	-0.146318	0.002585
Rtf1	-0.323046	0.00142793	-0.099104	0.0433067
Nf1	-0.10446	0.941511	0.00769439	0.739887
Ywhab	-0.38589	4.54e-06	0.078887	0.0311986
Nudcd1	-0.14046	0.816454	-0.0158725	0.649983
Mmut	-0.225429	0.0590207	0.0759995	0.0314276
Gspt2	-0.354779	0.0102044	0.0187522	0.738555
Sucla2	-0.15495	0.45284	0.0784188	0.0605013
Uap1l1	0.933811	3.49e-27	0.25942	0.000557337
Pus7	-0.0727958	0.790121	-0.0230836	0.248633
Oat	-0.0639046	0.531096	0.153526	0.116714
P4ha1	-0.735057	9.25e-18	0.125112	0.0248364
Arhgap5	-0.322809	0.00267039	0.00480899	0.892002
Dhx29	-0.23078	0.0837472	-0.0418341	0.570043
Dido1	-0.304214	0.1291	-0.0500184	0.28727
Cfl1	-0.0573177	0.569467	-0.0817746	0.146414
Myef2	-0.126263	0.80342	0.0201981	0.292057
Hnrnpd	-0.202066	0.198899	-0.000961797	0.974114
Psmd11	0.0358712	0.0226951	0.0716566	0.106666
Psmd6	-0.196198	0.300355	0.0615643	0.0255036
Syne1	0.0228914	0.194368	0.0466434	0.549957
Brd4	-0.375154	1.23e-05	-0.054829	0.386363
Txnrd1	0.212463	3.63e-06	0.0230836	0.471266
Rpa1	-0.333583	0.0728395	0.00529077	0.803604
Tbc1d8b	-0.386409	0.00471304	-0.0283692	0.432333
Lrrfip1	-0.185164	0.231173	-0.0783927	0.490488
Elp1	-0.114806	0.864315	0.0394361	0.195256
Lig3	-0.0715907	0.652898	-0.0509805	0.0577705
Mad1l1	-0.376315	0.00307336	-0.0274075	0.685196
Dlst	-0.204991	0.10907	0.00144245	0.94143
Ctnnd1	-0.296571	0.00278438	-0.0187584	0.875979
Hook3	-0.323487	0.00370929	0.0259692	0.544255
Strap	-0.0402332	0.260558	0.00913862	0.749625
Gcat	0.571604	0.000486929	0.00384719	0.898446
Oas3	-0.807355	0.24329	-0.0798495	0.016251
Ipo7	0.033128	0.0164916	-0.0654134	0.231694
Etfa	-0.166479	0.496958	0.078887	0.0361482
Aebp1	0.209243	0.000790773	0.278824	0.00205135
Ptk2	-0.216159	0.0443339	0.0379868	0.0379526
Psmc6	-0.17779	0.183532	0.0163507	0.399737
Hdgf	-0.00609186	0.302094	-0.120294	0.577486
Pafah1b1	0.209483	0.00484498	0.0245305	0.172804
Aldh9a1	-0.0702847	0.639317	0.139569	0.012286
Prkcsh	-0.133051	0.652189	0.0519426	0.517984
Stxbp1	-0.0608745	0.539802	0.0187584	0.463352
Rad21	-0.183391	0.12593	-0.00529077	0.911107
Svil	-0.32804	0.0182287	0.00480899	0.857748
Dnaja1	-0.339621	8.98e-05	-0.0298168	0.556112
Etfdh	-0.290915	0.000946074	0.197992	0.00247684
Myg1	-0.223048	0.247216	0.0105798	0.840631
Nup160	-0.00258368	0.304598	0.0480943	0.318307
Scyl1	-0.1197	0.934659	0.0144271	0.601177
Ncaph	-0.239755	0.0326549	0.0341511	0.0261006
Nub1	-0.21209	0.0970988	-0.0586777	0.0668624
Colgalt1	0.0154019	0.0951338	0.174809	0.00147184
Myl6	-0.109346	0.898149	-0.103919	0.112661
Gps1	-0.0770063	0.645882	-0.00192359	0.975817
Eif3c	-0.0866298	0.813609	-0.128003	0.0483102
Atxn2l	0.209053	4.46e-08	-0.0750371	0.256546
Arhgef7	-0.222629	0.1191	0.027893	0.287618
Actr3	0.234206	0.000599057	0.0182744	0.726954
Eif3i	0.149112	0.000338816	-0.092364	0.0336132
Ankle2	-0.101522	0.978391	-0.0841951	0.0588098
Aak1	-0.142481	0.587695	-0.133326	0.358818
Ncam1	-0.30663	0.0125165	-0.0683003	0.0205405
Gbp7	-1.63329	4.24e-07	-0.25942	0.0439472
Wdr11	-0.064401	0.65516	0.0803442	0.143082
Phldb1	-0.177973	0.504031	-0.0360753	0.218293
Snx6	-0.371346	0.00290049	0.0245223	0.596245
Ppp1r7	-0.326959	0.0437701	0.0442461	0.139837
Syne3	-0.306721	0.240963	0.080812	0.00130682
Swap70	-0.374491	0.0031241	0.0173125	0.690245
Zfr	-0.178265	0.217544	-0.0384741	0.0819995
Slc25a12	-0.081206	0.766555	0.0813069	0.178152
Ahsa1	-0.0121488	0.122632	0.0456968	0.368701
Arhgef2	0.328528	1.11e-08	-0.0875504	0.0115633
Pgm2	-0.0627854	0.674155	0.0596399	0.513588
Fhod1	-0.271729	0.135047	-0.00577079	0.832561
Rsl1d1	-0.0541663	0.346844	-0.136173	0.00329555
Pcca	-0.183353	0.622553	0.0755309	0.193834
Unc45a	-0.0258538	0.463326	-0.0125034	0.84748
Ppp6r3	-0.188166	0.0861454	0.0211599	0.517289
Fyco1	-0.0696743	0.726123	0.250253	0.000502717
Tbc1d15	0.130334	1.13e-05	0.127039	0.00780244
Dab2	-0.649383	1.26e-08	0.197476	0.0132335
Lmnb2	-0.117243	0.92624	0.0365502	0.377366
Pak3	-0.381409	0.503992	0.0379868	0.176757
Pold1	-0.0762503	0.724723	0.0678305	0.160016
Safb2	-0.126321	0.869953	-0.0115416	0.606418
Tjp2	-0.158247	0.57461	-0.00529077	0.846444
Nsun2	0.0367732	0.0399415	-0.0692627	0.174032
Acot9	-0.158005	0.491127	0.0375122	0.232656
Hectd1	-0.0796098	0.748136	0.0197139	0.444773
Prpf4b	-0.079902	0.661367	-0.0269311	0.248039
Cdk1	-0.355392	1.53e-06	-0.0211599	0.708421
Ube2o	-0.22267	0.127031	0.00336685	0.8912
Inppl1	0.188227	0.000340452	-0.0139438	0.567318
H4c1	-1.80735	0.3047	0.101993	0.17456
Eef1g	0.267781	8.7e-15	-0.0298168	0.309999
Ubap2	-0.43183	0.000839785	-0.0798495	0.204335
Bag6	-0.110734	0.92924	0.054357	0.234523
Vdac1	-0.141489	0.511744	0.0678078	0.159582
Hnrnph1	-0.282182	0.090746	0.0129822	0.653134
Exosc10	-0.0930449	0.87111	-0.0235685	0.402454
Capzb	-0.140253	0.59065	0.0115416	0.711394
Atp2b4	-1.84155	1.59e-10	0.0341397	0.334251
Pak1	-0.339852	0.000898579	-0.0317406	0.50372
Umps	-0.362684	0.0696833	-0.080812	0.376396
Stat5a	-0.0330127	0.510374	0.027893	0.234289
Wnk1	-0.186279	0.471729	0.0307787	0.0607375
Grn	0.349192	2.96e-18	0.164646	0.353921
Cttn	-0.127567	0.785963	-0.0327025	0.687793
Hbs1l	0.0345682	0.0295974	0.0379995	0.295723
Rbbp6	-0.176109	0.259551	-0.027893	0.692232
Fkbp5	-0.363102	7.1e-06	-0.00817666	0.858269
Kmt2d	-0.0973494	0.915918	0	1
Ptbp1	0.0226091	0.0644209	0.0432841	0.121782
Glod4	-0.0588661	0.689839	0.153069	0.0202454
Poldip3	-0.161128	0.399694	-0.114514	0.0862394
C3	-1.21912	1.1e-85	0.105346	0.0322091
Papss1	-0.342	3.33e-06	0.0375247	0.147397
Atg2b	0.0634948	0.023034	0.0379995	0.196784
Mtor	-0.175732	0.273728	0.0153889	0.683295
Bcap31	-0.307332	0.00944814	0.0678305	0.338649
Rplp0	0.500728	2.58e-17	-0.00432737	0.936613
Gpt2	0.272637	2.36e-07	-0.0326916	0.159099
Fndc3a	0.076193	0.00646124	0.009618	0.706839
Ywhag	-0.247386	0.0168804	-0.000480979	0.991005
Usp4	-0.238153	0.0277974	-0.0177964	0.219169
Sh3bp1	-0.234542	0.215994	-0.00240409	0.944736
Inf2	-0.0703581	0.781175	-0.0726189	0.112915
Atxn10	-0.0579175	0.513663	-0.0490564	0.450519
Farsa	-0.033581	0.405679	0.0245223	0.502326
Eif5a	-0.194558	0.244067	-0.106344	0.17294
Ptgs2	-0.0601823	0.777237	0.160331	0.0133796
Pdha1	0.0831211	2.22e-05	0.0442461	0.000931245
Atp1a3	-0.412598	0.337322	0.0976434	0.0705629
Ndufs2	-0.410587	3.57e-06	0.0981411	0.0132162
Cbx5	-0.0763006	0.849711	0.00240409	0.960424
Ecm1	-0.659708	5e-05	-0.0322269	0.55293
Rnmt	-0.0439035	0.505117	0.0192426	0.306809
Prpf19	0.0986258	0.00840953	0.0341511	0.438408
Ccar2	-0.0943585	0.876796	0.0716566	0.14572
Ep300	-0.166418	0.492852	-0.0211599	0.660289
Psma1	-0.0673421	0.612613	0.0418341	0.0212707
Acadsb	-0.208508	0.0988205	0.0774303	0.0381818
Ppp5c	0.0615421	0.011929	-0.00673259	0.631233
Mdh1	-0.12029	0.77395	0.105346	0.0261922
Specc1	-0.163258	0.472225	-0.0485834	0.333018
Plod2	-0.457168	0.000421588	0.0485672	0.272754
Erlin2	-0.062894	0.758447	0.00913558	0.676044
Dnajc9	-0.274893	0.0185196	-0.0288549	0.257102
Pla2g4a	0.167524	4.03e-05	0.0105798	0.688374
Rrm1	-0.238255	0.0196494	-0.0538669	0.113744
Acat1	-0.230514	0.0257213	0.0519426	0.16903
Kmt2a	-0.34898	0.00650566	-0.00913862	0.741479
Mccc1	0.263585	0.000934491	-0.0581869	0.350668
St13	0.0218469	0.115771	-0.0197204	0.799771
Rad23b	-0.152982	0.378295	-0.0110626	0.814195
Kank2	-0.709443	6.22e-15	0.000480979	0.978281
Kif3a	-0.345394	0.000185386	-0.00432737	0.788013
Kntc1	-0.316199	0.00251706	0.0466434	0.168569
Nfkb1	-0.285221	0.0870778	0.0461702	0.0733885
Cyb5r3	-0.380903	7.11e-07	0.163681	0.0182681
Ola1	-0.0824251	0.721975	0.00336573	0.918587
Eef1d	0.091842	0.00430549	-0.0413601	0.342026
Lss	0.221021	0.000813949	0.160786	0.00663038
Med12	-0.0390298	0.440031	0.0663757	0.297233
Taldo1	-0.0400483	0.262574	0.116903	0.149194
Prune2	-0.204578	0.132596	-0.0620558	0.109084
Adprh	-0.0518219	0.729677	-0.0216372	0.298971
Ubr2	-0.277965	0.0451884	0.0144271	0.682989
Nploc4	-0.0564231	0.815117	0.0182744	0.749461
Fermt2	-0.379353	1.07e-05	0.027893	0.417509
Triobp	-0.129183	0.679092	-0.0346263	0.260375
Cops3	-0.144421	0.55106	0.00480899	0.889028
Ubqln4	-0.0288029	0.489103	-0.00480899	0.92472
Fkbp10	-0.27281	0.0254966	0.0880464	0.0047086
Acsl3	-0.112088	0.947195	0.230358	0.000507661
Hdac6	-0.178284	0.362182	0.0456815	0.184583
Phip	-0.0388151	0.31796	0.0967129	0.014007
Cstf3	-0.467535	1.97e-05	0.0288549	0.484863
Ap2m1	-0.140091	0.525013	0.00192359	0.972078
Itga5	0.00397002	0.506939	-0.00240409	0.740905
Dhx58	-0.659447	0.00262389	-0.23423	0.00395766
Axl	-0.115498	0.897637	-0.0105798	0.622498
Dock1	-0.00426746	0.175216	0.104882	0.0178244
Akap12	-1.30418	4.39e-08	-0.155455	0.0242236
Atad5	-0.259053	0.0652134	-0.0865877	0.0456606
Esyt2	-0.154084	0.45008	0.120294	0.00682366
Fmnl2	-0.501168	0.00311342	0.0480943	0.329957
Tnpo2	0.147924	0.00183703	0.0225989	0.237001
Ahcyl1	-0.326417	0.0887886	-0.192645	0.0249317
Eif4b	0.207369	7.32e-09	-0.146776	0.29691
Rock1	-0.0992048	0.906388	0.0269311	0.849925
Sbno1	-0.173589	0.339358	-0.0100972	0.650936
Ttk	-0.302262	0.00853283	-0.00625273	0.759738
Eif3l	0.0229403	0.0262492	-0.067338	0.325757
Gbp2	-1.14316	3.87e-20	-0.360616	0.000240079
Rps6	0.224283	1.02e-07	-0.0317406	0.464584
Nap1l4	-0.256882	0.081029	-0.0086562	0.484078
Lrpap1	-0.376621	6.3e-07	-0.0124993	0.893824
Psma7	-0.0358321	0.57226	0.0735811	0.258395
U2surp	-0.137224	0.61168	-0.00192359	0.957071
Dclk1	-0.265816	0.325576	0.00913558	0.900794
Mia2	-0.0349021	0.45963	0.0307787	0.0319002
Bag3	-0.180973	0.182035	-0.0110626	0.832729
Cavin1	-0.72929	2.08e-40	0.0894758	0.0341004
Knl1	-0.191712	0.291709	-0.0149055	0.577649
Sel1l	-0.190061	0.226432	0.0606021	0.160297
Cyfip1	-0.27117	0.00416213	0.0375122	0.621475
Stau1	-0.335841	0.00176184	-0.0644511	0.268762
Hnrnpab	-0.23279	0.223351	-0.0841951	0.19282
Stoml2	-0.124395	0.815738	-0.0269311	0.613464
Sympk	-0.0360315	0.301995	-0.0211599	0.419262
Cit	-0.400257	0.000243679	0.0423221	0.692568
Abcc1	-0.0376239	0.382846	0.0423221	0.321657
Pfn1	-0.20261	0.227144	0.00529077	0.841596
Utp20	0.0571989	0.0452319	-0.138146	0.00390736
Raver1	-0.134022	0.810259	0.0125034	0.75821
Stub1	0.057689	0.000888785	0.0423221	0.138468
Cc2d1a	-0.02101	0.398957	-0.0529047	0.0172682
P4ha2	-0.313584	0.00123895	0.154542	0.0138453
Hmox2	-0.196843	0.136377	-0.0442461	0.256246
Tfrc	0.00419789	0.340213	-0.187815	0.0119536
Sugp1	-0.145803	0.538092	-0.0505079	0.278184
Abr	0.175643	0.0234521	0.119832	0.0239086
Idh3a	0.124123	0.000713808	0.0288549	0.497938
Xpo5	-0.176443	0.363062	-0.108235	0.0114856
Rab3gap1	-0.20403	0.147796	0.0312544	0.748943
Dld	-0.0474144	0.427903	-0.0134653	0.770505
Apex1	0.119293	0.0525974	-0.0192362	0.221408
Chaf1a	-0.404444	0.000977868	-0.101993	0.000122289
Arhgdia	0.0485535	0.23291	0.10103	0.106253
Pcyox1	0.285653	0.171963	0.12993	0.0122836
Hsd17b4	-0.171051	0.298182	-0.0086562	0.815214
Upf2	-0.213317	0.137568	-0.0663757	0.0190602
Arfip1	-0.477716	0.000137784	-0.0086562	0.703572
Cs	0.166369	1.73e-05	0.0606021	0.0397411
Fdps	0.261791	4.49e-06	0.303114	0.00251527
Aimp1	0.0699187	0.0360115	-0.0779245	0.249996
Fbl	-0.0433979	0.506345	-0.0524149	0.260238
Palld	-0.279649	0.405965	-0.13039	0.101397
Plin2	-0.0136312	0.304611	0.127039	0.0153414
Shcbp1	-0.339707	0.00398157	0.162206	0.0842305
Plcg1	-0.17015	0.31552	0.0216372	0.655383
Ppwd1	-0.424794	0.00158197	0.00913558	0.766242
Eps15l1	-0.226876	0.197485	-0.0288549	0.593207
Ddx18	-0.0175429	0.285201	-0.117404	0.00318075
Lrrc47	-0.116715	0.869239	0.0307787	0.11039
Kpna2	-0.415432	0.000148262	-0.0620558	0.0343864
Coro1c	-0.294616	0.00592776	-0.0500184	0.00955359
Plod1	-0.599935	1.35e-12	0.162206	0.0167037
Prdx6	0.0856065	0.367814	-0.0355883	0.176349
Usp8	-0.183604	0.333829	0.0240455	0.594619
Snx9	-0.0498648	0.655451	0.112587	0.0129491
Thrap3	-0.286896	0.135751	-0.0904385	0.2587
Cat	-0.0105074	0.256594	-0.0817746	0.411318
Dctn2	-0.0144085	0.103322	-0.00336573	0.959842
Nedd4	-0.201059	0.0151018	0.00288539	0.852915
Mrps9	-0.0148103	0.252999	0	1
Slfn9	-0.536829	9.23e-12	-0.15114	0.112235
Aldh3a2	-0.0144481	0.618269	0.0274075	0.492133
Racgap1	-0.284258	0.000833928	0.164646	0.446597
Xrcc6	-0.15559	0.547002	0.0158725	0.644398
Pik3c3	-0.103158	0.997298	0.0394361	0.215407
Apeh	-0.168209	0.488801	0.0562816	0.3728
Stk3	-0.324866	0.000154974	0.0663757	0.242541
Srm	0.220862	0.00618535	-0.0413601	0.253994
Prkar2b	-0.0322189	0.523281	0.114514	0.166412
Ptprs	-0.0324961	0.233348	0.0125034	0.450351
Adh5	0.0314572	0.0161616	0.099104	0.0124113
Nudc	-0.257537	0.0256567	-0.0428102	0.582588
Hnrnph2	-0.15384	0.477326	0.060131	0.089186
Pik3r4	-0.182924	0.384041	0.0370374	0.348713
Got1	0.51144	1.81e-16	0.0692627	0.0896961
Plod3	0.0597062	0.051354	0.177646	0.00710158
Fndc3b	-0.326305	1.9e-05	0.0452081	0.184265
Hadh	-0.236773	0.0370357	0.109234	0.0742048
Blmh	-0.322381	0.000255565	0.0890092	0.366727
Pik3c2a	-0.201024	0.230652	0.0413601	0.278507
Utp14a	0.285488	3.67e-10	-0.107272	0.0277667
Ppp3ca	-0.415986	6.43e-11	-0.009618	0.885685
Cpsf2	-0.131927	0.676194	0.00577079	0.791666
Cc2d1b	0.213673	1.01e-05	-0.0322269	0.680178
Cdk5rap2	-0.201499	0.184654	0.0144271	0.411766
Nucb2	-0.381288	3.35e-05	-0.143426	0.0442435
Nmt1	-0.0845883	0.8017	-0.0144271	0.186055
Fxr2	0.0549183	0.0018692	0.0283692	0.397177
Adnp	0.820832	0.315229	-0.0134653	0.675804
Sgpl1	0.447888	1.21e-06	0.130434	0.108245
Psap	0.398758	7.19e-05	0.338713	0.0158421
Dock6	-0.282782	0.0304974	-0.0259692	0.866575
Cdc37	-0.0159637	0.104161	-0.0274166	0.2892
Dnajb11	-0.253943	0.00750857	0.0274166	0.704099
Tbcd	0.0481575	0.019204	0.0952525	0.277181
Apaf1	-0.265222	0.0892991	0.0192362	0.575244
Actr1a	-0.121817	0.794403	0.0817746	0.0682906
Gemin5	-0.113338	0.946798	-0.0711874	0.00173704
Nme2	0.28819	6.92e-07	-0.0803442	0.554924
Ptprf	-0.256087	0.0269491	0.027893	0.46836
Akr1a1	-0.194779	0.0476229	0.00769439	0.776554
Relch	-0.1837	0.422332	0.025484	0.490117
Myo1e	0.00636777	0.163989	0.0610934	0.10307
Tgm2	0.419325	0.00318522	-0.14439	0.0037357
Camk2d	0.07747	0.0226335	0.103919	0.0160198
Lrrc40	-0.158148	0.810524	0.0307787	0.393462
Basp1	-0.225715	0.214207	-0.178158	0.144389
Kif20b	-0.271228	0.00322838	-0.0264457	0.724087
Lyar	-0.104724	0.986945	-0.151648	0.0589055
Rangap1	-0.105705	0.960985	-0.0115416	0.745427
Prpf4	-0.133231	0.763545	0.0307787	0.176024
Pdhb	0.167104	0.000405801	0.0899721	0.0456172
Ftsj3	-0.0776214	0.852787	-0.157839	0.000319807
Igf2bp3	−0.0079	0.93321	0.0529047	0.254684
Ago2	-0.0917779	0.78251	0.0408723	0.121647
Ubtf	0.0252584	0.427	-0.0120205	0.465844
Dync1i2	-0.28853	0.00131609	-0.0086562	0.857533
Vdac3	-0.221176	0.765738	-0.00480899	0.944588
Zc3h11a	-0.365323	0.000253803	-0.0971782	0.171972
Ppp2cb	0.108684	0.0105676	-0.0317406	0.31975
Spats2	-0.10755	0.966674	-0.0567533	0.33185
Smc5	-0.0643757	0.51576	0.0177905	0.574361
Slc25a3	0.139545	8.82e-06	0.0331779	0.58036
Pi4ka	-0.0887502	0.760722	0.100067	0.278726
Topbp1	-0.0156366	0.0858987	0.027893	0.330296
Acy1	0.270282	0.0407433	-0.0293309	0.206012
Rpl10a	0.219005	1.88e-06	-0.0259692	0.627406
Mogs	-0.0133211	0.205131	0.0317406	0.534555
Eif2a	0.0411156	0.053006	-0.00240409	0.944427
Zc3h14	-0.156705	0.396681	-0.00817393	0.910025
Ylpm1	-0.266845	0.159492	-0.0322162	0.260683
Col1a1	-1.04789	1.02e-133	0.108271	0.00875689
Ppp2ca	-0.232817	0.0413859	-0.0168288	0.340457
Stag1	-0.104418	0.975157	0.0086562	0.890569
Cep131	-0.114798	0.957191	-0.0885131	0.0958135
Clic4	-0.392459	4.9e-10	0.0240455	0.682471
Prpf31	-0.0815795	0.888299	0.0461702	0.236029
Ercc6l	-0.245257	0.0910963	-0.067338	0.127143
Slc25a13	0.0228423	0.275616	0.0976434	0.0440002
Rcc1	-0.200891	0.467436	0.0480943	0.0112855
Zyx	-0.336054	0.00131169	-0.224105	0.0666866
Dlg1	-0.0467098	0.373716	0.0259692	0.266195
Arhgap1	-0.339653	0.0386729	-0.000480818	0.980368
Man2a1	0.182197	1.62e-08	0.0394361	0.197943
Syap1	-0.270086	0.000198164	-0.0163507	0.541396
Rps7	0.35655	1.94e-11	0.000480818	0.989153
Ehbp1	-0.24877	0.0650919	-0.0639806	0.319554
Mcat	-0.017278	0.580009	0.0981411	0.0228137
Tfip11	-0.140743	0.570748	-0.0100972	0.67027
Kif22	-0.320994	0.00637304	-0.00817666	0.777306
Ilk	-0.185705	0.185251	0.0370374	0.313222
Synrg	-0.233169	0.105524	-0.0221218	0.7155
Ndc80	-0.43351	1.32e-06	-0.0177964	0.24352
Lrrc59	-0.127268	0.753186	-0.0591489	0.0206795
Arhgap35	-0.177855	0.30055	0.00192359	0.981776
Rps2	0.366078	0.000277542	0.00480899	0.93609
Lman1	-0.150233	0.435228	0.0567533	0.0691756
Oga	-0.139317	0.762098	0.10103	0.030729
Cask	-0.145574	0.590197	0.00288539	0.93719
Arpc2	-0.235551	0.0169152	-0.0221218	0.663107
Stat5b	-0.1305	0.813888	0.0663757	0.12588
Slc25a5	0.363382	5.2e-06	0.0538669	0.482398
Sema3c	-1.08981	2.62e-54	-0.078887	0.0584656
Snx1	-0.0223759	0.255326	0.00817666	0.748649
Acbd3	-0.333264	0.000932628	0.0567533	0.00843999
Cul4a	-0.14637	0.529857	0.0403981	0.0290835
Fen1	-0.0938115	0.894098	-0.0225989	0.463937
Paf1	-0.30694	0.0412206	-0.00817393	0.65525
Atp6v1h	0.537109	7.48e-27	0.226486	0.00168509
Gnb2	-0.1853	0.250352	0.0471322	0.301139
Septin11	-0.630021	2.6e-16	-0.102956	0.0125173
Lasp1	-0.472123	8.88e-06	-0.0538669	0.521235
Nono	-0.029579	0.239392	-0.00913862	0.881882
Ccdc47	-0.177176	0.386498	0.0149105	0.0345947
Trip10	-0.211228	0.30246	-0.0591686	0.535391
Asph	-0.413031	0.000319535	0.0187584	0.387301
Gpc1	0.180661	0.000206669	0.10103	0.00689136
Tnrc6b	-0.283519	0.000538815	-0.0110626	0.691095
Hspa14	-0.145959	0.5879	-0.0120245	0.839837
Rnpep	-0.262884	0.195862	0.0832324	0.00852019
Alad	-0.279621	0.154661	0.0139438	0.598452
Vps35l	-0.0468422	0.517411	0.0596399	0.217303
Rab2a	-0.291635	0.00166619	0.067338	0.0327157
Echs1	-0.00288663	0.345338	0.0798495	0.0244679
Afg3l2	-0.0629504	0.542693	0.0442461	0.0918232
Rps27a	0.353304	0.000119276	-0.109698	0.138866
Vat1	0.54785	5.73e-13	0.190262	0.000519383
Rbm26	-0.196597	0.283971	-0.0139485	0.716575
Osbp	-0.241466	0.0213124	0.0625266	0.109328
Tnpo1	-0.332818	0.00922434	0.0201981	0.561184
Hsd17b10	-0.0220669	0.214945	0.0153889	0.793954
Grsf1	-0.0178053	0.244475	0.0302927	0.217464
Cnn2	-0.270337	0.013198	-0.220234	0.0721311
Sh3pxd2b	-0.595369	1.19e-11	-0.000480979	0.981934
Dstn	-0.089604	0.782215	0.0471165	0.183846
Washc4	0.160943	3.79e-05	-0.0101006	0.819576
Eif2s1	-0.229228	0.0238097	-0.0288549	0.576569
Mta1	-0.118708	0.858395	-0.0582063	0.116035
Hnrnpf	-0.0516887	0.484475	0.0245305	0.576429
Ptcd3	-0.0403486	0.387548	-0.0293309	0.344094
Phb2	-0.0258422	0.254196	0.0125034	0.723942
Rpl10	0.210007	0.000734749	-0.0355883	0.478312
Nln	0.0715269	0.0092328	0.0798495	0.0564203
Lrrk2	-0.108027	0.946956	0.0644511	0.0290979
Lgals1	-0.152734	0.430184	0.00529077	0.936923
Xab2	-0.0458655	0.479481	-0.00913558	0.774381
Srpk1	-0.137086	0.601733	-0.0375122	0.240635
Nelfe	-0.147175	0.626587	0.0139485	0.515914
Acot7	-0.0947328	0.952655	-0.0423221	0.189708
Mecp2	1.15238	1.53e-10	0.0577155	0.185035
Erap1	-0.479435	0.00191606	0.0779245	0.209513
Pnn	-0.306471	0.0297561	-0.0509805	0.276043
Rbm14	0.0809695	0.0265423	0.0384741	0.491513
Tom1l2	0.157743	0.000241418	-0.00577079	0.803333
Ddah1	-0.562466	6.39e-10	-0.0125034	0.4239
Rcn2	-0.0874192	0.876651	0.0668457	0.397826
Specc1l	0.0645885	0.200943	-0.0606021	0.286687
Ndufv1	0.132264	0.000102528	0.143426	0.0179067
Uqcrc1	-0.0308731	0.17797	0.060111	0.255906
Kif1b	-0.272518	0.000327679	0.0937926	0.0265863
Rnf20	-0.104186	0.98022	-0.0654134	0.0779072
Tmtc3	-0.224282	0.173283	0.0149105	0.534542
Mycbp2	-0.0593692	0.486216	0.042796	0.257966
Cep55	-0.182498	0.525188	0.102956	0.128414
Psmd13	-0.094172	0.848323	0.0524324	0.0251455
Cmpk1	-0.327473	0.000130153	0.070718	0.0275223
Acsl1	0.0592714	0.0420574	0.11305	0.0278128
Cndp2	0.178186	0.00190775	0.240484	0.000743337
Smarce1	-0.198574	0.264995	-0.0341397	0.567302
Ckap2	-0.140583	0.765006	-0.0567533	0.177235
Acat2	-0.0815006	0.863583	0.270529	0.00605799
Sardh	-0.247844	0.27866	-0.027893	0.425404
Tns2	-0.0811814	0.897064	0.0307787	0.418762
Nfs1	0.0221854	0.170361	0.0567533	0.695592
Klc4	-0.124213	0.865996	0.0524149	0.0793874
Strn	-0.305586	0.00209788	0.00625065	0.666001
Myl12b	-0.391701	0.000218784	-0.0836998	0.187482
Sh3kbp1	-0.365011	8.26e-05	-0.0216372	0.664237
Eif2s3x	-0.0681402	0.514792	-0.0514702	0.203753
Acap2	-0.195753	0.0898056	0.0942896	0.177583
Txndc5	-0.181397	0.188654	0.0798495	0.0419218
Elac2	-0.00579213	0.292923	-0.0375122	0.290456
Msto1	-0.0820358	0.922375	-0.0360753	0.394884
Me2	-0.0173455	0.591346	0.0490564	0.266868
Taok1	-0.30206	0.189984	-0.0259692	0.144191
Txnl1	-0.119537	0.824088	-0.00336685	0.928639
Champ1	-0.196893	0.198114	-0.00288539	0.955437
Dbn1	-0.243922	0.183168	-0.228944	0.00699469
Ampd3	-0.210802	0.27211	0.162716	0.0230975
Suclg2	0.328719	0.000943362	0.0577155	0.236936
Eno2	0.141695	0.108455	0.00721469	0.890585
Gstp1	0.211046	0.000418139	0.0567533	0.499161
Oas2	-3.36923	0.0124386	-0.00913862	0.730769
Gtpbp1	-0.119521	0.861371	-0.0235606	0.545324
Scyl2	-0.0919258	0.843595	-0.0307787	0.525109
Acaa1a	0.0344884	0.328352	0.107272	0.005636
Cpt2	-0.313106	0.0328818	0.0630182	0.0515593
Usp15	-0.150546	0.586595	-0.0634888	0.15739
Ncapd3	-0.245027	0.134129	0.0514702	0.10775
Prim2	-0.213935	0.0844157	-0.091898	0.218582
Sh3gl1	-0.309705	0.0257371	0.00577079	0.841522
Asl	-0.160763	0.514807	0.0557912	0.143831
Prune1	-0.199346	0.306387	0.0442314	0.278033
Fabp5	-0.445977	0.000115219	0.0663757	0.0390779
Mta2	-0.152144	0.441162	0.0471322	0.0306748
Ppib	-0.152598	0.383112	0.00625065	0.93882
Slc25a24	-0.137251	0.665733	-0.000961797	0.980689
Ssrp1	-0.0557415	0.461142	-0.0899421	0.0108132
Ciapin1	0.00494545	0.347808	-0.0736057	0.12707
Palm	0.0388921	0.122612	-0.0750371	0.31974
Cd2ap	-0.0856999	0.722101	-0.0134653	0.676266
Psmc4	-0.077565	0.733758	0.061073	0.198511
Polr1a	-0.0710401	0.832392	-0.110198	0.196406
Vps36	0.118869	0.0253999	0.0813069	0.0360928
Bub1b	-0.207512	0.178863	0.0120205	0.146317
Pcmt1	-0.158978	0.506787	0.067338	0.252074
Nek9	-0.132559	0.714506	0.0403981	0.126826
Asap1	-0.352023	0.000440802	0.0288549	0.552977
Pard3	-0.00557287	0.495642	0.0206824	0.335152
Rasa3	-0.0314535	0.356739	0.0259692	0.547836
Farp1	-0.359583	0.000173637	-0.115477	0.011375
Gbp6	-0.831494	0.0378052	-0.193611	0.0162598
Rpsa	0.31319	1.88e-10	-0.0557912	0.518783
Pcbp2	-0.00664475	0.313966	-0.0173125	0.757169
Parp3	-0.0328404	0.653695	-0.00913862	0.814949
Gstm1	0.249323	1.43e-05	0.0716566	0.0787635
Rap1a	-0.391357	0.000130675	0.0654134	0.589094
Med1	0.339913	0.471832	0.0115416	0.59495
Ncor2	-0.435217	0.00100047	-0.0341397	0.386187
Rbm39	-0.00909514	0.0921143	0.0086562	0.631996
Gsto1	0.382838	6.25e-10	0.042796	0.0650527
Zc3hav1	0.0270912	0.127521	-0.0312544	0.219955
Kpna6	-0.102331	0.928786	-0.0201981	0.445819
Kif21a	0.0256288	0.0779163	0.12993	0.0492952
Anxa8	-0.550003	0.228276	0.259861	0.000169086
Pogz	-0.110505	0.924289	0.0683003	0.0572745
Aldh7a1	-0.353817	0.014508	0.0192362	0.610173
Luc7l2	0.0605218	0.108399	-0.051453	0.419718
Nvl	-0.241772	0.0448	0.00528901	0.538441
Sf1	-0.225783	0.14389	-0.0153889	0.795486
Fam98b	-0.138124	0.72548	-0.0158672	0.875144
Rap1b	-0.199806	0.202329	0.00480899	0.959905
Uap1	-0.0761056	0.648054	0.0456968	0.131778
Ada	-0.58611	0.00016453	0.0192362	0.402582
Copg2	0.107595	0.017044	0.0456815	0.00652434
Csnk2a1	-0.103564	0.941226	0.00529077	0.874049
Appl2	0.140292	0.000492267	0.0101006	0.89985
Adam9	-0.128512	0.69093	-0.054829	0.565774
Abcb7	-0.0316297	0.357944	0.14439	0.121987
Eif2d	-0.130575	0.765056	0.0153889	0.663379
Rabep2	-0.0598927	0.631387	-0.0798495	0.103053
Cog4	-0.160386	0.436184	0.0173125	0.609634
Rictor	-0.0348772	0.538787	0.0740746	0.451248
Aldh6a1	0.0153713	0.40182	0.0581869	0.0662503
Rsu1	-0.0403267	0.3489	0.0192362	0.672036
Thoc2	-0.213766	0.096575	-0.0476053	0.328837
Dnajc10	-0.330639	5.66e-06	0.0962153	0.0261444
Drg2	-0.219672	0.2118	-0.009618	0.879044
Mrps30	0.113745	0.0558667	-0.0168344	0.235954
Taf1	-0.180918	0.36423	0.0283786	0.579608
Ppp2r1b	-0.221982	0.33897	-0.0721498	0.0566869
Actr2	-0.0277422	0.602499	0.000961476	0.977272
Rbm10	-0.149097	0.702994	0.0341397	0.572465
Clic1	-0.147964	0.503311	0.0168344	0.69431
Bclaf1	-0.250358	0.101447	-0.080812	0.0254628
Xpo7	-0.162899	0.433017	0.0134653	0.885546
Itga3	-0.531258	0.000108459	-0.0139485	0.658412
Rps4x	0.27719	1.2e-11	-0.00480899	0.93595
Plcd1	-0.287754	0.0973259	0.0557912	0.354977
Prkcd	-0.223587	0.0730418	-0.0163507	0.565141
Stk24	-0.250041	0.0691759	0.107771	0.0932778
Psma2	-0.152849	0.530527	0.0865877	0.0224378
Arid1a	-0.0229455	0.636692	0.0211599	0.419528
Rae1	-0.0271043	0.448828	0.0182744	0.606012
Ptgr1	-0.433196	5.74e-07	0.145812	0.0263667
G3bp1	-0.22528	0.015241	0.000480818	0.993235
H2-L	-0.125613	0.865746	-0.180089	0.00124262
Rbm28	-0.179301	0.312152	-0.0509635	0.357228
Ahcyl2	0.0100098	0.450627	-0.0149055	0.299963
Gpsm1	-0.218916	0.530689	-0.0880464	0.00579543
Casp8	-0.390316	0.00544534	-0.0711874	0.0286419
Brd3	-0.179912	0.433333	-0.00288539	0.956735
Fam114a1	-0.55782	5.09e-15	0.099104	0.0371376
Ifi204	-0.956388	4.94e-08	-0.0812798	0.0140674
Fkbp15	-0.342845	0.000166131	-0.0480943	0.295254
Dync1li2	-0.0790983	0.619932	0.0360753	0.296445
Calm2	-0.419618	7.48e-06	-0.0914012	0.499506
Plekho2	-0.0325606	0.466975	-0.0485672	0.0835181
Csk	-0.200805	0.297416	0.0630182	0.116418
Xrcc5	0.156966	0.0022665	-0.0423221	0.231539
Yme1l1	-0.139989	0.658601	0.0360753	0.0809319
Pnp	-0.0978256	0.941021	0.0639593	0.209595
Mvd	0.333647	0.000471635	0.124651	0.0178221
Larp4	0.00301802	0.157879	-0.0216444	0.598581
Psmd4	-0.0673973	0.46609	0.0577155	0.0288069
Znfx1	-0.487087	1.58e-05	-0.0351132	0.269014
Arhgap17	-0.0435099	0.604389	0.0697555	0.0374983
Ikbkb	-0.0404143	0.495415	0.0403981	0.437808
Map3k4	0.275702	0.000127039	0.0957179	0.00611977
Rpl32	0.403233	8.45e-18	-0.0557912	0.145386
Srsf1	-0.477395	0.0513492	-0.086092	0.304607
Park7	-0.0805593	0.719283	0.0250073	0.583352
Arfgef1	-0.0438684	0.316078	0.0211599	0.320922
Rab1b	0.0411439	0.107373	0.080812	0.117693
Rbm25	-0.262606	0.0552696	0.0302927	0.172446
Prps1	-0.157798	0.641919	0.0168344	0.591471
Tanc1	-0.00502666	0.325945	-0.0418481	0.483498
Gss	-0.089708	0.883666	0.0456815	0.559399
Mrps22	-0.00174484	0.218372	0.0346263	0.394709
Hmgb3	-0.0821056	0.850446	0.0764935	0.254567
Pom121	-0.141786	0.679102	0.0168288	0.746757
Hdac1	-0.508462	4.84e-05	-0.0264457	0.550876
Llgl1	0.0622515	0.126384	0.0173125	0.675506
Slc12a7	0.0406111	0.0618628	0.0336644	0.125871
Rabgef1	-0.421995	8.78e-05	-0.0086562	0.723274
Nme1	0.161159	0.0013466	-0.0100972	0.923183
Pmpca	-0.0529634	0.48297	0.265239	0.0023643
Clpx	-0.159618	0.479527	0.0144271	0.617061
Rprd2	0.0121454	0.523829	0.0245305	0.828916
Luzp1	-0.382374	0.000303884	-0.068793	0.491473
Ak1	-0.107108	0.94435	-0.0721498	0.288939
Ints4	-0.108946	0.957117	0.0307787	0.482097
Gnb1	-0.204539	0.10663	0.0245223	0.43083
Gak	-0.0288972	0.26512	0.00817666	0.489036
Arhgef40	0.115989	0.12249	0.0346263	0.309882
Nap1l1	-0.0302691	0.11186	-0.00721469	0.80452
Rps17	0.23379	1.22e-17	-0.0144271	0.590239
Wdr26	-0.213514	0.0286709	0.0322162	0.726171
Nit2	0.0666319	0.2504	0.147283	0.0148966
Ikbip	-0.461935	1.79e-10	0.107771	0.00459751
Xpot	0.170649	4.26e-06	-0.0971782	0.202823
Dcps	-0.188521	0.43832	-0.0351015	0.220319
Rnf40	-0.0157496	0.277875	0.00288539	0.80636
Cog5	-0.17609	0.623176	0.0250073	0.271778
Gatad2b	-0.353588	6.19e-07	-0.0182744	0.245002
Tbc1d1	-0.0907051	0.804623	-0.0976759	0.0762044
Pdia5	-0.136817	0.804654	0.0755309	0.0515666
Helb	-0.183331	0.271005	0.0784188	0.00848883
Uqcrc2	0.0422662	0.0537213	0.070225	0.0691061
Arpc1b	-0.257237	0.00460751	-0.00432881	0.908724
Pdlim1	-0.162698	0.571324	-0.0750371	0.234766
Arf3	-0.309112	0.00544413	0.0505079	0.574375
Capn1	-0.363308	0.0232415	0.0307787	0.0847954
Eif3g	-0.066336	0.64677	-0.111124	0.0141185
Stxbp3	-0.226521	0.101562	0.0086562	0.873495
Ppp1r21	-0.346466	0.00134731	-0.00769439	0.764625
Dnaja3	0.0328773	0.101933	-0.00913862	0.824299
Atp6v1c1	0.464548	5.64e-16	0.147283	0.0143494
Ptbp3	0.2001	0.445821	0.0880464	0.0960579
Sord	0.357929	1.93e-14	0.136677	0.00275923
Tdrd7	-0.135472	0.712293	-0.0577155	0.135824
Tut7	0.061617	0.255555	0.108734	0.379198
Psmd14	-0.163172	0.352454	0.0399105	0.28684
Sugt1	-0.144567	0.532104	-0.0230836	0.753502
Tsr1	0.0435235	0.0842565	-0.148247	0.00132177
Crkl	-0.120073	0.928879	-0.0163507	0.485117
Ank3	-0.259057	0.0210913	0.0346263	0.22161
Sptlc2	-0.188623	0.251765	0.153069	0.1253
Sun1	-0.271757	0.00946023	0.0644511	0.403383
Fus	-0.155928	0.547472	-0.105845	0.130801
Filip1l	-0.318983	0.000140197	-0.146318	0.0389575
Clasp2	-0.0182222	0.340511	0.0731122	0.0868133
Stmn1	-0.143186	0.725982	-0.123185	0.444782
Ppp1r9b	-0.156713	0.594898	-0.078887	0.172622
Ltn1	-0.161965	0.486233	-0.0125034	0.884105
Chd5	0.65966	0.041265	0.149211	0.0878194
Cdc40	-0.22175	0.0725309	0	1
Pacsin3	0.152811	0.00107913	0.14439	0.00120425
Septin10	-0.245451	0.0554804	-0.00144294	0.948887
Cdk11b	-0.317178	0.0681119	-0.00288539	0.971272
Nxn	-0.403184	5.7e-05	0.0134653	0.789515
Pycr2	-0.214	0.381355	0.0327025	0.20329
Vps26a	0.440119	0.00182917	0.0529047	0.305041
Itpa	-0.315427	0.045871	0.0413601	0.032466
Faf2	-0.218281	0.0607849	0.0158725	0.558771
Kif2c	-0.503478	3.11e-10	0.0129865	0.784428
Dvl2	0.110934	0.0411481	-0.000480979	0.993584
Psme4	-0.161482	0.516351	0.10588	0.16182
Mccc2	0.174702	0.372607	-0.0105798	0.248672
Ppp1r12c	-0.0626527	0.565004	0.00721229	0.728216
Metap1	-0.164071	0.372574	0.00913558	0.910954
Stam2	-0.0552399	0.465793	0.00480899	0.79911
Pycr1	0.285318	0.0622725	-0.0461702	0.500955
Pole	-0.223987	0.0883813	0.0086562	0.910221
Fbn1	-0.918313	5.87e-47	-0.365502	0.021419
Kif2a	-0.193672	0.242306	0.00192359	0.877492
Map4k5	-0.0189677	0.336018	0.0240455	0.277635
Cxadr	1.36257	0.510929	0.0735811	0.00407874
Rpl8	0.297408	6.46e-11	-0.0606021	0.565066
Bicd2	-0.334114	2.92e-05	0.0230836	0.479887
Rfc5	-0.0909065	0.867876	0.0259692	0.431044
Pkn1	0.0662124	0.031477	0.111124	0.0118203
Nisch	-0.131583	0.631577	0.0750371	0.186399
Tsg101	-0.123198	0.839422	0.0452081	0.469629
Cebpz	-0.200378	0.21578	-0.158348	0.0362338
Akr1b8	0.0565216	0.0596089	0.0557912	0.440636
Sub1	-0.285097	0.00489887	0.0716805	0.0609197
Stk4	-0.275906	0.0407503	-0.0206824	0.554548
Tap2	-0.278549	0.0520186	-0.123185	0.0489434
Ubqln1	-0.212848	0.0680337	0.000961797	0.966819
Heatr5b	-0.374379	0.00196285	0.0125034	0.805337
Vdac2	0.142593	1.28e-05	0.0177964	0.716861
Atl3	-0.0603721	0.425318	0.0567723	0.0428942
Chd8	-0.216762	0.167167	0.0298168	0.0622693
Actr10	-0.107935	0.973124	0.0476212	0.0175245
Efl1	-0.0523568	0.516444	-0.0317406	0.491927
Actl6a	-0.0975648	0.887897	-0.0197139	0.833448
Ran	-0.0623782	0.389631	0.025484	0.421269
Lgals3bp	-0.375337	0.117546	-0.211976	0.00524427
Cog7	0.129141	0.0304517	0.00721229	0.864741
Metap2	-0.17124	0.418647	0.118367	8.30711e-05
Agps	-0.021655	0.309036	0.0533947	0.271997
Sqor	-0.157407	0.462687	0.285088	0.000621716
Wrnip1	-0.0475142	0.377419	-0.0577155	0.0179479
Kdm2a	-0.152524	0.451137	0.00336685	0.892169
Incenp	-0.415344	3.97e-05	0.0307787	0.201819
Casp3	-0.196483	0.146872	0.0668457	0.18371
Map7d1	-0.396971	0.00163214	-0.0538669	0.466915
Dhfr	-0.299398	0.00585568	0.0129865	0.782347
Rbm17	0.0756864	0.143597	-0.0182744	0.470874
Uchl5	-0.251006	0.0238592	0.0639806	0.132331
Ddx41	0.144525	0.0942681	0.0683003	0.00578879
Nans	-0.360496	1.84e-06	0.0625266	0.0145972
Tubg1	-0.242173	0.0162281	0.00192359	0.969414
Prpsap1	-0.136619	0.63319	0.0485672	0.0800876
Camsap1	-0.198345	0.817352	-0.0533769	0.0291418
Nos2	-0.880418	0.0108653	-0.0533769	0.101986
Ptk7	-0.678336	0.003247	-0.0322269	0.785277
Pxdn	-0.468304	1.12e-11	0.0721498	0.0184223
Psma6	-0.130012	0.683696	0.061073	0.124166
Akt1	0.0272499	0.273723	-0.0105798	0.798186
Wbp11	-0.0770069	0.658658	-0.027893	0.577949
Tut4	-0.262979	0.00905879	-0.0259692	0.583371
Pccb	-0.708033	0.00137967	0.0630182	0.0511754
Plcb3	-0.269967	0.015929	-0.0346263	0.297046
Uba3	0.196174	0.00217502	0.104418	0.0879911
Atxn2	-0.174375	0.244438	-0.0504911	0.303886
Fmnl3	-0.0693371	0.682319	0.138605	0.00103138
Mrc2	-0.424818	1.88e-08	-0.106309	0.00397902
Rpl17	0.195672	2.12e-08	-0.0586777	0.171525
Gnl1	-0.229478	0.0993261	-0.0307787	0.320535
Stk10	-0.342041	0.013401	-0.0471322	0.142439
Cttnbp2nl	-0.502091	0.322811	0.00625273	0.922727
Tsfm	-0.0507397	0.606193	0.00336685	0.957271
Dkc1	-0.0938887	0.929314	-0.046659	0.361579
Ect2	-0.198325	0.290129	0.0144271	0.762894
Urod	-0.249956	0.0235732	0.105845	0.0567172
Sntb2	-0.0847999	0.782299	0.0346263	0.110254
Ptgs1	0.141029	0.00434938	0.103919	0.00233133
Napg	0.0417266	0.0380797	0.00480899	0.875393
Nxf1	-0.214041	0.097953	-0.0144271	0.625883
Thoc1	0.0824862	0.125837	-0.0187584	0.779165
Pikfyve	0.204714	0.0128134	0.0432841	0.227046
Pdxk	-0.280874	0.047916	0.033189	0.45989
Otud4	-0.180542	0.506211	-0.0226065	0.825294
Hadhb	-0.149539	0.729895	0.0981411	0.109926
Nup54	0.00458065	0.184528	0.0456815	0.261545
Wdr70	-0.068046	0.663884	0.00480899	0.94238
Rab14	-0.199698	0.171175	0.0418341	0.317401
Abcf3	-0.068689	0.643858	-0.0606021	0.344554
Ube2l3	-0.454147	0.00277473	-0.0230836	0.5247
Gmds	-0.391447	0.000821531	0.00817393	0.859564
Apip	-0.350375	0.0509259	0	1
Tubgcp3	-0.0725706	0.703166	-0.0120245	0.614212
Nup85	-0.16842	0.413579	0.0403981	0.23922
Sf3a3	-0.118945	0.834941	0.00577079	0.7105
Ints1	-0.203511	0.123835	0.0110626	0.823196
Emc1	-0.222258	0.128385	0.0307787	0.772526
Ttf2	-0.0324397	0.275502	-0.0221218	0.458403
Gpatch8	-0.349725	0.000705639	-0.0115416	0.770606
Chordc1	0.0369883	0.138103	-0.00192359	0.848608
Etf1	-0.0335056	0.327329	-0.0307787	0.592006
Bcat1	0.294269	0.0292712	-0.106344	0.0384573
Lnpep	-0.203293	0.411456	0.131398	0.000286366
Psmd7	-0.242841	0.0930045	0.0615643	0.228007
Picalm	-0.16987	0.590268	0.0221218	0.46675
Zc3h15	-0.285391	0.0027336	-0.0379868	0.80947
Cbx3	-0.174843	0.298624	-0.0134653	0.842071
Tcf20	-0.21145	0.222204	-0.0836998	0.260677
Vps11	0.271463	0.000437737	0.0471322	0.137877
Gnai2	-0.301156	1.33e-06	-0.009618	0.749534
Pum3	0.114029	0.00141887	-0.0557912	0.363274
Smpd4	-0.575845	0.0627699	0.0384741	0.232715
Hibadh	0.133837	0.108925	0.0740746	0.0405006
Ampd2	0.0500986	0.177554	-0.0302927	0.754475
Nsfl1c	-0.221419	0.0701309	0.0134653	0.834019
Exoc2	0.00461761	0.209293	-0.024999	0.458089
Drg1	-0.181595	0.303032	-0.0264546	0.181941
Igf2bp1	0.1337	0.0934795	0.0740746	0.120814
Crk	-0.184436	0.153332	0.0307787	0.287282
Ablim1	-0.422031	0.00157626	-0.0711874	0.114103
Ppa2	-0.215113	0.247031	0.0235685	0.0801913
Sh3pxd2a	0.13569	0.478027	-0.00721229	0.888689
Nufip2	-0.255876	0.0834633	-0.0452081	0.464919
Wwc2	-0.122808	0.781806	-0.0110626	0.612296
Isg15	-1.09625	1.71e-05	-0.272469	0.00646928
Cul2	-0.0879198	0.805028	0.0336644	0.341727
Wdr48	-0.0639678	0.56088	-0.0240455	0.470202
Pebp1	0.0875448	0.012378	0.0471322	0.400652
Ece1	-0.34926	0.000641825	-0.0120205	0.79463
Snap47	-0.367176	0.0367023	-0.067338	0.105821
Gsk3b	-0.282865	0.233534	-0.0259692	0.64124
H2bc11	-0.245112	0.91369	0.0139438	0.817094
Cops6	-0.261452	0.0520074	0.0298168	0.42779
Sephs1	-0.141755	0.676091	0.027893	0.609708
Ptges2	0.00273756	0.598086	0.0620558	0.234002
Mtmr3	-0.0431846	0.610563	-0.0216444	0.455293
Gsdmd	-0.210507	0.472722	-0.0341511	0.18958
Oas1a	-0.624901	0.0498669	-0.200892	0.00641916
Kif21b	-0.180572	0.967135	0.00625065	0.864065
Cbr2	-0.123027	0.896544	-0.130894	0.0434686
Rap1gds1	-0.0405412	0.330306	-0.0461702	0.645988
Herc4	-0.195139	0.212618	-0.000961797	0.98319
Rplp2	0.181149	7.33e-11	-0.204241	0.100246
Camk2g	-0.728287	0.000213248	-0.0115416	0.836906
Gsr	0.158577	0.00787606	0.109698	0.0866296
Amacr	-0.222392	0.530083	-0.00192359	0.95196
Srprb	-0.13904	0.718738	0.0731122	0.025841
Shc1	-0.0803219	0.806962	-0.00384719	0.815253
Ccdc22	0.158794	0.0262879	0.0115416	0.556288
Slc4a7	-0.0661418	0.741061	-0.0115416	0.879404
Sec24a	-0.112071	0.976877	0.0577155	0.382877
Ncor1	-0.0180717	0.200922	-0.0832046	0.385337
Cherp	-0.113953	0.974476	-0.0168344	0.590281
Mrrf	-0.0289381	0.375431	-0.0596399	0.201437
Manf	-0.198107	0.0815556	-0.0740746	0.112774
Dbt	0.101511	0.418185	-0.0702016	0.109282
Pdap1	-0.233584	0.0743211	-0.187364	0.373641
Ttc28	-0.340229	0.0045598	0.0226065	0.734935
Trmt2a	0.0465886	0.101955	-0.0341397	0.256465
Eif3m	0.0501088	0.0617828	-0.0192362	0.730169
Eif4g3	-0.612058	0.00503826	-0.0216444	0.479373
Rps10	0.250063	7.87e-09	-0.0476212	0.193271
Anxa11	-0.0614005	0.675447	0.110198	0.064646
Dnajb4	-0.14644	0.585017	0.027893	0.620619
Gcc1	-0.0440412	0.620702	0.0495291	0.449083
Prps2	-0.469351	0.0736766	-0.0298168	0.51159
H2-K1	-1.83007	0.159528	-0.270089	0.00207291
Shmt1	0.102606	0.0604375	-0.166121	0.0457817
Ubqln2	-0.112537	0.890393	0.0341511	0.299096
Nolc1	0.12093	0.0274909	-0.108734	0.0566654
Tbrg4	0.0510993	0.24224	-0.0158672	0.790552
Mcmbp	-0.159598	0.49303	-0.0721498	0.0177121
Ddah2	-0.189904	0.42996	-0.0245305	0.0660894
U2af2	-0.0495657	0.525614	0.000961797	0.985109
Rbm27	-0.102447	0.995414	-0.0557912	0.0271301
Ivd	-0.432229	0.000181869	0.0389616	0.0457545
Ube3c	-0.0115909	0.128852	0.0846624	0.173041
Ufl1	-0.0984641	0.921362	0.0726189	0.0423914
Itsn2	-0.0918544	0.848521	0.0947868	0.0113969
Tcea1	-0.00763118	0.120226	-0.179577	0.0263602
Akap1	-0.0972046	0.969107	-0.0933268	0.00603975
Cacna2d1	-0.71496	0.000467467	-0.0269311	0.298281
Dpp3	-0.186793	0.398401	0.0615643	0.135475
Ppp1r10	-0.728027	2.24e-15	-0.0192362	0.710867
Lemd3	-0.19672	0.292144	0.0798495	0.0900066
Dazap1	-0.111573	0.905743	-0.00528901	0.787455
Htt	0.000734476	0.153609	0.0225989	0.650905
Nbea	-0.158105	0.31404	0.0504911	0.247387
Ap3m1	-0.221011	0.163359	0.0442461	0.177431
Dock5	-0.115695	0.864038	0.080812	0.183614
Capza1	-0.335224	0.000105857	0.0125034	0.629184
Cdc42bpa	-0.225587	0.0529409	-0.0201981	0.833345
Lman2	-0.054422	0.541485	0.0269311	0.282389
Hmgcl	-0.242988	0.254123	0.046659	0.424176
Rras	-0.204532	0.357687	0.105845	0.0106116
Tpd52l2	-0.189483	0.241684	0.0346263	0.632685
Pik3r2	-0.334831	0.0381097	0.076962	0.0466559
Blvrb	-0.143988	0.537622	0.085625	0.199268
Cux1	-0.0169494	0.0743955	0.1381	0.100318
Grk2	-0.0394998	0.300554	0.00769439	0.729182
Adamtsl4	-0.230714	0.413146	0.0120205	0.745877
Fkbp3	-0.0293848	0.260339	0.0726431	0.0899
Mon2	-0.0783817	0.574038	0.0211599	0.712694
Smarcc1	-0.413658	0.00228216	-0.0678078	0.211072
Dnajc2	-0.228573	0.17878	-0.0832046	0.22862
Kdm3b	-0.192381	0.198343	0.0153889	0.675138
Rfc2	-0.316822	0.000935678	-0.0206824	0.70182
Heatr3	-0.203242	0.309915	-0.0375122	0.140342
Oxsr1	0.0072122	0.735673	0.051453	0.17819
Erlin1	-0.180586	0.630195	-0.0505079	0.0780923
Dhx36	-0.100134	0.915261	-0.0177964	0.601253
Psme2	-0.440997	4.23e-05	-0.0817746	0.0482974
Nsd3	-0.0714214	0.538076	-0.0384741	0.0760011
Gtpbp4	0.00627632	0.191467	-0.0904385	0.0601361
Rpl23a	0.303438	1.07e-14	-0.115477	0.00768107
Add1	-0.245315	0.0597937	-0.00192359	0.938058
Ethe1	-0.150641	0.804768	0.0134653	0.633762
Ddx52	0.0534993	0.0854054	-0.0567533	0.185775
Synj1	-0.256495	0.287731	0.0288549	0.342195
Tsc2	-0.254835	0.125223	0.0413601	0.140311
Ctsb	0.527868	2.88e-18	0.261359	0.118507
Acadm	-0.15347	0.472146	0.138605	0.00446426
Septin5	-0.321735	0.0122409	0.0557912	0.146383
Tes	0.0337454	0.042969	-0.000480818	0.987434
Trip4	-0.300259	0.0379622	-0.0663757	0.122097
Mark3	-0.0887848	0.76782	0.00432737	0.79078
Vapa	-0.152778	0.577267	0.00144294	0.988964
Psma4	-0.390692	0.00166983	0.0755309	0.189207
Stam	0.28288	0.00495634	0.0947552	0.00240369
Wdr33	-0.220894	0.114525	0.0149105	0.536206
Arhgef12	0.0823056	0.0184699	0.06877	0.0290053
Sod2	-0.238196	0.0480253	0.204241	0.00729055
Cpd	-0.166064	0.364318	0.0221218	0.728755
Tns3	-0.643504	5.96e-10	0.0216372	0.625256
Nup50	-0.0645739	0.44393	-0.0201981	0.641187
Crocc	-0.469219	0.00228343	-0.0437724	0.401353
Lztfl1	-0.466813	0.00101793	-0.0110626	0.860102
Nelfb	0.00137291	0.184357	0.0442461	0.164427
Eif2ak2	-0.536948	2.14e-17	-0.0904385	0.300277
Eif2b4	0.0595707	0.290411	0.0384741	0.0681604
Tmf1	0.0355111	0.042768	0.0557912	0.287826
Mapk1	-0.441709	0.257529	-0.0331779	0.455279
Morc3	-0.195115	0.279214	-0.0144271	0.798337
Ubxn1	0.052706	0.108382	-0.134749	0.355171
Txlna	-0.0577265	0.643105	-0.0692627	0.110719
Ptx3	-1.41113	3.2e-77	0.0557912	0.277431
Ech1	-0.164146	0.728902	0.060111	0.141333
Mpi	0.0114371	0.490603	0.0952525	0.0434225
Tmed10	-0.182858	0.214345	0.0759995	0.0665156
Ipo4	0.0348226	0.242402	-0.0168344	0.574809
Stat2	-0.176134	0.632765	-0.0706944	0.351267
Map4k4	0.049744	0.0568795	0.0750371	0.109804
Gstz1	-0.093186	0.939928	0.0355883	0.324471
Prkar2a	-0.156554	0.530423	0.0509805	0.0539329
Hnrnpdl	0.0572614	0.00609148	-0.0134653	0.850028
Ankrd44	-0.357205	0.017842	0.0394361	0.130652
Ndufa10	0.0919117	0.00598448	0.117905	0.00228347
Impa1	-0.1974	0.604065	0.0663757	0.0872161
Gga1	0.032658	0.095672	0.0403981	0.303113
Psmd5	0.00984919	0.191821	0.0490564	0.260873
Yap1	-1.20992	8.71e-20	-0.0182744	0.739391
Gclc	0.317789	6.14e-13	0.0971782	0.0028525
Rabggta	0.0852473	0.496366	0.0586777	0.45759
Med13	-0.144798	0.646828	-0.00577079	0.889419
Igtp	-0.852616	2.62e-06	-0.581958	0.000701512
Vps50	0.229125	1.05e-05	0.0134653	0.589027
Ranbp1	-0.204913	0.249452	-0.153577	0.0200174
Abcb1b	-0.0122237	0.199625	-0.0331779	0.7263
Rrp12	0.147226	0.0710529	-0.0206755	0.391921
Galk1	-0.253114	0.0865855	0.067338	0.205
Ifi203	-0.671423	0.000472014	-0.0538669	0.210203
Cgas	-0.902864	0.00108436	0.0115416	0.790271
Rps14	0.39666	1.67e-07	-0.0341511	0.406388
Hdgfl2	-0.153735	0.432917	-0.0182744	0.796796
Rpl6	0.12882	1.04e-07	-0.0875504	0.0849211
Tnpo3	-0.0827643	0.718639	0.0187584	0.755179
Arfgap2	0.103981	0.0987101	-0.0341397	0.0904103
Agfg1	-0.16882	0.648318	0.0298168	0.181402
Psma5	-0.0973295	0.910974	0.0668457	0.152853
Cpne1	-0.195713	0.520994	0.0139485	0.753767
Arhgap10	-0.263445	0.0327225	-0.0942896	0.00840084
Mrpl37	-0.0504601	0.628645	-0.0105798	0.789402
Cbx1	-0.248653	0.0980733	-0.0293407	0.730016
Acad8	0.0015356	0.547217	0.0442461	0.101905
Ptprk	0.132301	7.28e-05	-0.0336644	0.295874
Plk1	-0.274803	0.0852627	0.0264457	0.590377
Twf2	-0.228077	0.198947	-0.00288539	0.936156
Prdx5	-0.241128	0.0438636	0.090935	0.0329817
Pitpnb	-0.163335	0.546377	-0.0216444	0.412339
Oasl2	-1.58344	1.38e-12	-0.256512	0.0112409
Cfap36	-0.301327	0.000129731	-0.060131	0.321617
Septin6	0.200395	0.0614153	-0.060111	0.0856825
Hspe1	0.258233	0.00119848	-0.100067	0.275784
Ubxn7	-0.139087	0.668616	0.0625266	0.0913587
Rfc3	-0.142724	0.660795	0.037025	0.450966
Ndufs3	0.0700886	0.243911	0.0914012	0.0685427
Naga	0.559847	1.02e-11	0.166576	0.00624174
Rbmxl1	-0.156109	0.404727	-0.112587	0.191029
Vac14	0.44569	7.39e-07	0.102492	0.0067123
Ndufaf2	-0.144613	0.593621	0.00432737	0.947589
Ccnt1	-0.0266342	0.393018	-0.0327025	0.708452
Pmpcb	0.0470409	0.0856484	0.206175	6.52924e-05
Ppm1a	-0.0926673	0.805508	0.00432737	0.826054
Cycs	0.279489	3.55e-09	-0.277853	0.255431
Parn	-0.193226	0.209223	-0.0423221	0.317958
Nbn	0.0578495	0.161665	-0.0173125	0.909827
Tmod3	-0.309928	0.00213319	-0.0668457	0.35825
Hnrnpll	-0.140601	0.608912	0.0298168	0.236145
Elmo2	-0.340978	0.0778626	-0.009618	0.937766
Prpsap2	-0.0909196	0.869523	0.0543389	0.139142
Add3	-0.177886	0.646037	-0.0269311	0.737372
Mark2	-0.0930473	0.831115	-0.00432737	0.931129
Crnkl1	-0.244916	0.0307235	0.00769439	0.82583
Preb	-0.0247514	0.391037	0.0403981	0.617333
Rpl23	0.247517	2.96e-11	-0.0245305	0.605482
Haus3	-0.211962	0.42065	0.0317406	0.233363
Caprin1	-0.150758	0.474702	-0.0173125	0.722618
Kif18b	-0.250522	0.0930636	-0.0302927	0.392331
Cyc1	0.252952	2.63e-05	0.119331	0.050458
Naa10	0.136178	0.0281859	-0.0221218	0.435156
Eif3e	0.0652768	0.0341145	-0.078887	0.165223
Ptpn1	-0.377064	6.5e-05	-0.00384719	0.850314
Cdk2	-0.185277	0.644736	0.0230913	0.403007
Myo9a	-0.0830066	0.681349	0.0577155	0.0694383
Rhoc	0.00549064	0.114529	0.090935	0.0119406
Csnk2b	-0.213372	0.260234	-0.00913862	0.809217
Hook2	0.188346	0.00220877	0.0153889	0.795285
Rapgef2	-0.212058	0.281474	0.0259692	0.633758
Pum2	-0.032381	0.617272	-0.0562816	0.110969
Uqcrfs1	0.235596	3.3e-05	0.0711874	0.0772618
Araf	-0.0412258	0.372862	0.078887	0.0127252
Eif5a2	-0.00226898	0.464652	0.104882	0.581022
Pacs1	-0.19319	0.296823	0.0423221	0.290234
Pum1	-0.417052	0.00118424	-0.0327025	0.675375
Dlgap5	-0.406712	6.56e-06	-0.0586777	0.0412751
Cstf2	0.0570287	0.197771	-0.0981411	0.154154
Ate1	-0.271659	0.382607	0.0201981	0.609824
Fth1	0.114987	0.0023317	0.197476	0.0718852
Trio	-0.0147084	0.199471	0.0731122	0.201681
Hmgn5	-0.489856	0.00459661	-0.0971782	0.431987
Ppp1cc	-0.174798	0.757618	-0.0471322	0.205901
Osbpl3	-0.139215	0.612322	-0.0312648	0.402506
Wdr91	-0.0188393	0.288611	-0.0177905	0.542882
Plpbp	0.232312	0.00475309	0.0586777	0.253782
Morc2a	-0.283637	0.00236195	-0.00432881	0.943454
Iigp1	-1.53581	2.05e-07	-0.432164	0.0185323
Atp6v0d1	0.296346	2.26e-07	0.123185	0.181202
Clpp	0.0213816	0.248306	-0.00336573	0.957739
Bzw1	-0.032235	0.404294	-0.0259692	0.541908
Psma3	-0.24172	0.0575627	0.0298168	0.5636
Fam83h	-0.0707345	0.973278	0.0851579	0.292775
Psme1	-0.503684	8.1e-08	-0.149211	0.0970396
Kif1c	-0.117525	0.879191	0.00721469	0.78702
Gpd1l	0.235554	2.01e-05	0.161751	0.00094931
Apmap	-0.267402	0.398716	-0.0173125	0.790579
Anp32a	-0.394293	0.00232737	-0.0918673	0.0976963
Ddx50	-0.128215	0.73318	-0.000480818	0.990993
Cog1	-0.263034	0.125293	0.0596399	0.136419
Itpr2	-0.050947	0.484655	-0.0355883	0.197465
Man2b1	-0.0118583	0.200161	0.146318	0.000306843
Arhgef17	-0.501908	1.94e-10	0.0168288	0.845912
Cacybp	-0.081616	0.686103	-0.0341511	0.343232
Clint1	-0.267206	0.0064798	0.0485672	0.135273
Anxa7	-0.0627491	0.728459	0.0784188	0.2741
Gatad2a	-0.135471	0.65321	-0.0654134	0.0511444
Arid2	-0.101677	0.985542	-0.0197139	0.625218
Ago1	-0.21566	0.205452	0.0509805	0.271043
Cpt1a	-0.381955	0.00578624	0.100532	0.0305335
Bcr	-0.481547	2.97e-09	-0.00577079	0.73064
Vps4a	-0.231187	0.100374	0.0173125	0.62783
Lrch3	-0.321243	0.000494512	0.0505079	0.271873
Rab5a	-0.258219	0.110802	0.0880464	0.133935
Tmem214	-0.0909804	0.951703	0.06877	0.150404
Zpr1	0.209278	0.0020116	-0.025484	0.217242
Bcas3	-0.220109	0.514541	0.0216372	0.641324
Galnt2	-0.0274913	0.196929	0.0784188	0.018901
Naa35	-0.231837	0.0691442	-0.067338	0.188487
Ncapg2	-0.263701	0.0166218	0.0173125	0.678963
Loxl4	-0.302059	0.630047	-0.00336685	0.925451
Nelfa	-0.376614	0.0255929	-0.0134653	0.815553
Brd7	-0.218724	0.122654	0.0495457	0.289596
Zcchc8	-0.138108	0.637456	0.0870835	0.0272171
Cip2a	-0.221504	0.0273223	-0.0259692	0.360697
Dnaja2	-0.194426	0.125337	0.00577079	0.831596
Raly	-0.28542	0.000473192	0.0596399	0.316725
Zmpste24	-0.234342	0.103237	0.183438	0.00336107
Coro7	0.118215	0.0894888	0.0360753	0.398683
Micall1	0.176497	0.00456992	-0.0163507	0.75058
Exoc6b	-0.146822	0.638915	0.0519426	0.0736394
Septin8	-0.196203	0.305975	0.0274166	0.746552
Tubgcp2	-0.260386	0.0178503	0.0500184	0.0625665
Rac1	-0.310199	0.563969	0.0784188	0.0525688
Dnpep	-0.0104499	0.333521	0.0495457	0.177448
Osbpl8	0.210685	1.55e-05	0.136173	0.0175439
Arl1	-0.218955	0.0780845	0.0582063	0.397398
Rhoa	-0.187792	0.250031	0.0726431	0.19167
Ppp1r8	-0.0421949	0.795719	-0.0606021	0.00412762
Ppp1ca	-0.133085	0.661087	0.0432841	0.279915
Cep350	-0.336388	0.000304691	-0.0476212	0.424384
Dbnl	-0.0832322	0.81638	0.0269311	0.589497
Strn3	-0.272222	0.0454898	0.0529047	0.163539
Scrn2	-0.134749	0.844267	-0.0235685	0.309346
Dek	-0.268917	0.0125284	-0.076962	0.28862
Aurkb	-0.166404	0.368581	0.00288539	0.956487
Naa25	-0.122459	0.797729	-0.0663757	0.120526
Csnk2a2	-0.0157386	0.239855	0.0129865	0.821004
Rab5c	-0.186328	0.147582	-0.0269311	0.729804
Gtf2b	-0.245949	0.169898	-0.0293407	0.596221
Nae1	-0.100142	0.928908	0.00817393	0.865749
Pus1	0.25778	4.16e-05	-0.106344	0.287669
Heatr5a	-0.264079	0.0346022	0.0351132	0.265223
Cpq	-0.277996	0.0328344	0.0115416	0.707882
Ppip5k2	-0.282862	0.0448078	0.00577079	0.8624
Mme	-0.722466	0.737921	0.037025	0.513889
Prkacb	-0.471134	0.0408091	0.135713	0.167194
Manba	0.415037	0.598271	0.249727	0.000361512
Trim25	-0.270233	0.00673475	0.0168288	0.428973
Mrps31	-0.0165756	0.438966	-0.0149055	0.738433
Ehd2	-0.93318	3.4e-22	0.126076	0.0647367
Gga2	0.141706	0.00184405	-0.00913862	0.880871
Thbs1	-2.07529	1.27e-59	0.0976434	0.02539
Atg2a	-0.107114	0.987233	0.000480818	0.990568
Nup88	-0.0413773	0.258484	0.0201981	0.447595
Dmap1	-0.07754	0.803176	-0.0355883	0.647543
Prim1	0.02448	0.0627614	-0.281298	0.424738
Acp6	0.0907597	0.0415132	0.00432881	0.879729
Zfyve16	-0.234407	0.210992	-0.0254925	0.685091
Tmem43	0.0378349	0.0208251	0.0500184	0.300152
Rhot2	-0.0509796	0.576217	0.0226065	0.575414
Pdk3	-0.364059	0.0215394	0.0803174	0.277661
Kyat3	0.574818	0.00571099	0.0495291	0.096947
Klc2	0.366385	1.3e-10	0.027893	0.704321
Bclaf3	-0.0676023	0.795604	-0.0254925	0.690574
Hdac4	-0.0630136	0.584037	0.0355883	0.531055
Sh3bgrl	-0.257466	0.0140286	0.0711874	0.421858
Gsta4	-0.0539711	0.545569	-0.0298168	0.546431
Rpl22	0.0845014	0.0188856	-0.0125034	0.878863
Tardbp	0.266116	0.308547	0.0476212	0.0524958
Kpna4	-0.261721	0.00656821	-0.0904385	0.43321
Eps8	0.219888	0.0127348	0.0981411	0.0590049
Ctr9	-0.344902	0.00363455	0.00769439	0.855009
Diaph2	-0.137141	0.797397	0.0581869	0.00520947
Cyp20a1	-0.090247	0.834047	-0.0519426	0.611226
Spr	-0.276868	0.154514	0.0389486	0.471738
Rab18	-0.145559	0.646852	0.092364	0.0235249
Saal1	-0.0835428	0.851431	-0.100565	0.149341
Abcc4	0.244585	0.00475024	0.0644511	0.219057
Rpap1	-0.107156	0.988552	-0.0250073	0.695623
Ranbp3	-0.106103	0.975293	-0.0452081	0.567121
Rrs1	0.157625	0.0432461	-0.197476	0.0591833
Wdr3	0.00766929	0.176201	-0.110661	0.0406488
Trim32	-0.297716	0.0334091	-0.0211599	0.588813
Rbbp7	-0.298519	0.000228211	-0.0250073	0.614611
Tap1	-0.237786	0.316685	-0.099104	0.0281541
Pbdc1	-0.131144	0.844006	-0.0490564	0.25054
Pxn	-0.362822	0.00287449	-0.0471322	0.442102
Mapk7	0.133287	0.194349	-0.1381	0.164232
Brap	-0.246696	0.0442291	-0.0240455	0.723298
Tapbp	-0.21698	0.0502219	-0.154998	0.00663031
Srbd1	-0.23738	0.0519867	-0.027893	0.372621
Sod1	-0.0811854	0.725949	-0.0230836	0.893045
Emc2	-0.199891	0.300821	0.0134653	0.708368
Atm	0.124257	0.000108074	-0.0221218	0.692765
Aacs	0.00524498	0.307344	0.14439	0.0189301
Hexa	0.770965	1.89e-38	0.246377	0.00108692
Cog3	-0.188738	0.285412	0.0307787	0.510208
Usp24	0.106648	0.000792725	0.0885131	0.172262
Tsnax	-0.109523	0.95935	0.0226065	0.337176
Tlr2	-0.5603	0.261766	0.0803442	0.0710806
Psmb1	-0.0424898	0.379432	0.076468	0.27258
Kpna3	-0.111575	0.931033	0.00144245	0.990584
Eci2	-0.160913	0.572462	0.0250073	0.318864
Kif5c	-0.501749	0.437236	0.0163507	0.697494
Usp39	0.176072	0.000171773	0.0413601	0.352347
Cdc16	-0.0897351	0.846774	0.0177964	0.615159
Hibch	-0.185694	0.43289	0.0403981	0.492996
Pgp	-0.443983	0.00868723	0.0413601	0.184423
Helz	-0.330389	6.73e-05	0.0442461	0.0757098
Prkar1a	-0.229988	0.077679	0.0158725	0.612822
Hexb	0.320291	3.32e-09	0.294365	0.00450727
Ppp1cb	-0.133759	0.737292	0.0490564	0.292657
Usp40	-0.260719	0.101946	0.0447197	0.385187
Zc3h18	-0.196956	0.287351	-0.076962	0.290861
Acsl5	0.0946438	0.00588297	0.076962	0.163353
Tyms	-0.24696	0.0879522	-0.0706944	0.123276
Tfam	-0.0908276	0.854862	-0.070225	0.421481
Erp29	-0.221769	0.0507061	0.0317406	0.543978
Otub1	-0.132822	0.770565	0.0125034	0.84224
Kif20a	-0.377756	0.000110246	-0.0533947	0.251077
Srpk2	-0.089319	0.879771	0.0755309	0.0821384
Vps4b	-0.17905	0.272793	0.0649431	0.103931
Map1s	-0.0803217	0.832761	-0.0105798	0.762454
Acsf3	-0.0458037	0.706918	-0.0456815	0.163156
Mecr	-0.0757273	0.881133	0.00384719	0.922609
Plxna1	-0.588157	2.85e-13	-0.0293309	0.316789
Arfgap1	-0.100203	0.965559	0.0485672	0.234934
Kifbp	-0.185375	0.354729	0.0639806	0.0976815
Gtf3c2	-0.0271257	0.270935	-0.0153889	0.703164
Chd1	-0.084961	0.692329	0.000961797	0.968673
Setd2	-0.197123	0.171227	0.000961797	0.987333
Parp10	-0.125568	0.864091	-0.104882	0.0218187
Bop1	-0.190192	0.329427	-0.120796	0.0786385
Otud7b	-0.575678	0.00168411	0.0086562	0.828899
Micu2	-0.283583	0.0391531	0.025484	0.578124
Trim56	-0.457869	0.002262	-0.0144271	0.516197
Mrpl46	-0.00657265	0.445133	-0.0120205	0.696579
Exoc3	-0.181978	0.188548	0.0346263	0.175693
Crebbp	-0.223985	0.200512	0.0307787	0.482187
Ilf2	-0.298471	0.010893	0.0456815	0.459673
Clcc1	-0.161214	0.453013	0.00432881	0.93781
Fkbp8	-0.0823602	0.787706	-0.0317406	0.160285
Cryz	-0.00414171	0.467586	0.0379995	0.231707
Nop2	0.0560322	0.0294807	-0.230358	0.00609254
Tsc1	0.285043	0.0073107	0.0726431	0.351646
Glmn	-0.22802	0.216703	-0.0976759	0.160277
Cdkn2aip	-0.0923951	0.857306	-0.0187522	0.421956
Eefsec	-0.0969534	0.953555	0.00336573	0.939859
Ube2k	0.0721728	0.186996	0.0346263	0.547477
Epb41l1	0.159488	9.04e-06	-0.134749	0.0740071
Ak3	0.171875	0.351589	0.0683003	0.0336891
Slc27a4	-0.103128	0.984284	0.0312648	0.469635
Fam91a1	-0.061323	0.507952	-0.0307787	0.546735
Mapk8ip3	-0.00653027	0.436001	-0.060131	0.0761869
Pgm3	-0.247853	0.139824	-0.00432881	0.916627
Chmp5	-0.250662	0.0370794	-0.0360632	0.411782
Atp6v1e1	0.390923	4.59e-12	0.171401	0.0277368
Rps16	0.350128	1.9e-10	-0.0120245	0.530247
Tomm22	0.0262569	0.165771	0.0591489	0.196553
Tex10	-0.360668	0.121121	-0.0221218	0.444161
Itpr1	-0.142019	0.631083	0.0538669	0.42915
Bcas2	0.0571183	0.0225672	-0.00384719	0.849468
Git1	0.0226433	0.0383219	0.00673259	0.764392
Lars2	0.244567	0.000954379	0.0168288	0.756455
Nop14	-0.00761461	0.364954	-0.150683	0.104619
Ppme1	-0.296291	0.0261954	0.0423221	0.320711
Arap1	-0.308716	0.0183945	0.0235685	0.471777
Rcn3	-0.371314	1.61e-06	0.140992	0.058926
Mink1	-0.101155	0.944054	-0.0158672	0.81228
Map6	-0.253848	0.426924	-0.100067	0.359966
Prrc2b	-0.128597	0.922146	-0.0293407	0.79402
Ccdc186	-0.0876818	0.762947	-0.0269311	0.407834
Pex5	0.0558598	0.171456	0.067338	0.113295
Dync2h1	0.0141442	0.446586	-0.00432737	0.928381
Gphn	-0.129315	0.927791	0.00913862	0.856859
Psmb4	-0.147439	0.491881	0.0480943	0.483983
Rasa4	0.0477489	0.0885427	-0.117404	0.000448538
Efr3a	-0.202311	0.124951	0.105381	0.0349843
Fnbp1l	-0.281496	0.0041373	0.00673259	0.844557
Ctc1	-0.15189	0.65534	0.0384741	0.169745
Pawr	-0.250519	0.0239009	-0.167541	0.308744
Fkbp9	-0.127358	0.682602	0.101993	0.000295588
Slc25a11	0.121112	0.00359933	0.0711874	0.331472
Klc3	-0.339517	0.236059	-0.033189	0.0488952
Ints3	-0.0366207	0.538021	0.0192362	0.566579
Cand2	-0.330026	0.0516671	-0.0144271	0.718194
Sik3	-0.118652	0.839181	-0.0226065	0.391516
Exoc8	-0.192524	0.505903	0.0144271	0.786972
Spast	-0.126808	0.787248	0.0423221	0.279143
Tbl1x	-0.355067	4.29e-05	-0.0201981	0.769146
Ash2l	-0.236696	0.0168536	0.0322162	0.276782
Ksr1	0.0805492	0.20343	0.0355883	0.205813
Ddx27	-0.109759	0.924095	-0.204241	0.0114871
Mapk3	0.170724	0.000157203	0.0591686	0.159223
Dok1	0.0484694	0.265512	0.0456815	0.391162
Cops2	-0.22075	0.064854	0.0514702	0.467179
Rpl30	0.402931	1.03e-09	-0.0490564	0.286787
Vapb	-0.199838	0.145832	-0.0158672	0.628553
Cactin	-0.129629	0.836428	-0.0505079	0.519501
Exoc4	-0.0173793	0.167215	0.0240455	0.632107
Sacs	0.3018	3.58e-06	-0.0086562	0.786374
Trnt1	0.109442	0.0130251	-0.0153889	0.684283
Fam114a2	-0.263218	0.0331396	0.0846624	0.340511
Ppp1r18	-0.159021	0.467777	-0.091898	0.384826
Gnl3	0.477862	8.04e-08	-0.138605	0.0195507
Bcar1	-0.197498	0.538948	-0.00769439	0.848681
Erlec1	-0.352848	0.0235045	0.0110589	0.743811
Fmn1	-0.214881	0.364458	0.122221	0.00303546
Faf1	-0.04785	0.26881	0.0408723	0.0370321
Samm50	0.200346	0.000414247	0.000961797	0.959455
Bmp2k	0.0343846	0.127219	-0.0192362	0.747842
Dnttip2	-0.12745	0.694284	-0.13429	0.125832
Aip	0.11545	0.0840162	-0.0384741	0.605227
Nsd2	0.0932517	0.00160111	0.0442461	0.257486
Trip6	0.122702	0.0156085	-0.0254925	0.357969
Ncbp1	-0.149841	0.482709	-0.0495457	0.357449
Chek2	-0.343327	0.0170923	0.0577155	0.172261
Exoc7	-0.101273	0.951584	0.0346263	0.160799
Eppk1	-0.231483	0.609936	0.0192362	0.669661
Mrpl11	0.22962	0.00835603	0.0201981	0.432889
Chtf18	-0.372175	0.00960295	-0.0206755	0.719555
Nmt2	-0.0199811	0.184416	0.0914012	0.320152
Elmo1	-0.285877	0.148175	0.0822422	0.123781
Map2k1	-0.267879	0.0432228	-0.0615643	0.420774
Brox	-0.163872	0.728357	0.118829	0.0193925
Rpp30	-0.151002	0.798905	-0.0240455	0.662147
Luc7l	-0.110045	0.975415	-0.247789	0.0198448
Baz1a	-0.344624	0.00756286	0.009618	0.724287
Ilvbl	-0.266587	0.242744	0.0192362	0.665377
Snx27	-0.0225588	0.147175	0.00384719	0.9359
Ccdc6	-0.0178585	0.255039	-0.0538669	0.0987789
Eif5	0.478096	2.33e-28	0.0442461	0.316324
Rps19	0.375869	6.89e-10	-0.0341397	0.431606
Cdv3	-0.159732	0.654182	-0.249201	0.269189
Smtn	-0.342951	0.000374899	-0.0582063	0.0968116
Etfb	-0.390643	0.000419971	0.0606021	0.564817
Rpa2	-0.282913	0.0177608	0.106309	0.0446984
Srrm1	-0.380366	5.82e-08	-0.159821	0.120419
Tbk1	-0.044699	0.377018	-0.0182744	0.464796
Rpl12	0.400475	1.71e-21	-0.0384741	0.506563
Pelp1	-0.217945	0.274939	-0.0134653	0.734428
Golim4	-0.260372	0.111683	0.0543389	0.339575
Arid5b	-0.124253	0.81688	0.107735	0.0762765
Atp2b2	0	0.951348	0.128003	0.0697457
Denr	-0.415407	1.27e-05	-0.0639806	0.49288
Apool	-0.0136673	0.454849	0.0726189	0.0690613
Camsap2	-0.403387	0.0196247	0.0259692	0.379352
Ppp6r1	-0.240811	0.0382261	-0.0283786	0.452581
Acot2	0.314856	0.0097804	-0.0870835	0.0269913
Psph	0.161695	0.004746	-0.116441	0.000627519
Chd2	-0.143443	0.580018	-0.0861207	0.206307
Mat2a	-0.0161207	0.316985	0.0394361	0.255794
Vps28	-0.145829	0.57822	-0.0476053	0.296619
Cd109	0.231817	1.32e-07	0.0659055	0.0992798
Rhog	-0.0978615	0.961481	0.0158725	0.836436
Lypla2	-0.213645	0.470484	0.0938239	0.0771761
Epn2	0.00425907	0.493712	-0.0759995	0.230846
Hgs	-0.0898684	0.852822	0.0158725	0.732425
Ppih	-0.177261	0.496738	0.0731122	0.205505
Parp4	-0.288996	0.042862	0.00288539	0.958451
Uchl3	-0.144093	0.74154	-0.0173125	0.764215
Sh3d19	-0.348051	0.00247272	0.0480943	0.183587
Cpsf1	0.0636017	0.0213009	0.00817393	0.843751
Tbl3	-0.00253581	0.372913	-0.0562816	0.285721
Ptpn12	-0.181244	0.381541	-0.00769439	0.677869
Man1b1	0.0713033	0.00343727	0.0755309	0.125913
Tmx3	-0.0542501	0.473528	0.0432985	0.210854
Sf3a2	0.0663515	0.0921645	-0.00625065	0.929739
Gnas	-0.0880127	0.737095	0.0221218	0.535001
Rps12	0.503193	1.2e-12	-0.0625266	0.415515
Man1a2	-0.348785	0.000574934	0.0528871	0.176545
Nemf	-0.0425097	0.424945	0.00721229	0.765636
Tor3a	-0.0585333	0.521398	-0.184404	0.000373774
Osbpl1a	0.0240035	0.09014	-0.009618	0.784599
Ybx1	-0.179482	0.272903	-0.142968	0.123635
Ppm1g	-0.224664	0.184039	-0.113551	0.0929149
Tomm34	-0.0883523	0.879872	0.0346263	0.400698
Alcam	-0.0906319	0.890114	0.0254925	0.335141
Rab23	-0.171446	0.435145	0.0649214	0.20934
Adk	-0.38799	0.0186724	0.042796	0.41092
Cth	0.750101	9.49e-08	-0.231848	0.0019788
Plbd2	0.356375	6.26e-11	0.488807	6.87613e-05
Psmb3	-0.0151267	0.293741	0.0591686	0.0693965
Sltm	-0.128896	0.847078	-0.0591686	0.413098
Hip1r	-0.106382	0.980596	-0.0163507	0.753532
Lsg1	-0.219848	0.125697	-0.0327025	0.74172
Trim47	0.090959	0.0387596	0.0182683	0.406856
Clptm1	-0.194716	0.125981	-0.067338	0.589168
Smc6	-0.338107	3.64e-05	-0.0177964	0.452863
Map2k2	0.213785	0.0014881	0.00480899	0.93387
Idi1	0.0119078	0.170742	0.351709	0.00163002
Fam120c	-0.234379	0.183241	0.0173125	0.522136
Hdac2	-0.258957	0.0958522	0.0302927	0.298593
Pcyt1a	-0.114774	0.87962	0.188781	0.00545017
Epha2	-0.275094	0.050953	-0.079355	0.0183233
Sacm1l	-0.188207	0.303055	0.125615	0.0566698
Vbp1	-0.0377384	0.554846	-0.0192362	0.738057
Cab39	-0.194627	0.568246	0.0312648	0.596902
Arf5	-0.242084	0.216678	0.0336644	0.500106
Ube2i	-0.125541	0.829275	0.0629972	0.122314
Luc7l3	-0.394537	0.00309229	-0.0966806	0.0365054
Usp10	0.0724455	0.207298	-0.0115416	0.684755
Ttc1	-0.32459	0.000373296	-0.0832046	0.0790087
Brca1	-0.357356	9.44e-06	-0.0832046	0.0485293
Asah1	0.104682	7.55e-05	-0.0447197	0.0947494
Dpp9	0.214841	0.000921643	0.0461702	0.412236
Vps33a	0.320311	0.0156665	0.092364	0.240928
Ndrg1	-0.189642	0.152183	0.0591686	0.151922
Cfdp1	-0.153066	0.491044	-0.105845	0.343828
Galnt7	0.110871	0.092802	0.157383	0.00766726
Nmral1	-0.17545	0.539559	-0.0173125	0.611815
Anpep	0.468149	0.474729	-0.105346	0.0139101
Vps13a	-0.100649	0.912299	0.0375122	0.318931
Sh3glb2	-0.0078818	0.446434	-0.0485834	0.193275
Cfl2	0.140666	0.00137233	0.009618	0.842913
Pald1	-0.336924	0.0150458	-0.0153889	0.80666
P3h1	-0.315492	0.0059178	0.104418	0.0414468
Slc12a4	0.0659619	0.0486963	0.00529077	0.929419
Impdh1	-0.256843	0.0190884	0.054829	0.325268
Rpl13	0.342714	3.91e-15	-0.0683003	0.349861
Papola	-0.11249	0.871791	-0.0149105	0.697255
Glrx3	-0.125984	0.785104	0.0403981	0.522459
Prmt5	-0.202124	0.378395	0.0346263	0.612624
Mfge8	0.0803122	0.00475456	0.195028	0.01923
Kif3b	-0.0550655	0.552826	0.0120205	0.944094
Lbr	-0.199097	0.142035	0.110661	0.0989102
Nav1	-0.329421	0.0472923	0.0327025	0.601905
Usp34	-0.141053	0.570367	0.0187584	0.283329
Os9	-0.178177	0.411109	0.0187522	0.591419
Ifi30	-0.182657	0.449067	0.0885131	0.0291035
Ddx24	-0.2302	0.125523	-0.128003	0.0624454
Ddhd2	-0.163008	0.459681	-0.0245223	0.850856
Vars2	-0.0125513	0.393449	0.0163507	0.7406
Micu1	-0.000184941	0.136309	-0.0495457	0.578986
Vps33b	0.0399077	0.326393	0.0322269	0.322636
Coro1b	0.251238	1.85e-08	0.102956	0.00180168
[truncated: 4,762 more rows]
